# Supplementary material for: Genetic Control of Tissue Remodeling by a Non‐Coding SNP in ITGA8 Explains Carotenoid‐Based Color Polymorphism in Marine Mollusks
Source: Adv Sci (Weinh). 2026 Jan 28;13(27):e20527. doi: 10.1002/advs.202520527 (PMC13170236; doi:10.1002/advs.202520527)
Supplement: Supplementary file 2 — Supporting File 2: advs74065‐sup‐0002‐Tables.xlsx. [file ADVS-13-e20527-s001.xlsx]

## Sheet: Table S1
Table S1. Overview of the sequencing data used for genome assembly.
Pair-end libraries	Insert size(bp)	Read length (bp)	Clean data (Gb)	Sequence
				coverage (X*)
Illumina reads	350	150	142.2	99.34
Nanopore	-	-	157.5	110.03
Hi-C			185.5	129.6
Total	-	-	485.2	3338.97

## Sheet: Table S2
Table S2. The statistics of the genome assembly of H. gigantea.
	Contig		Scaffolda
	Size (bp)	Number	Size (bp)	Number
Total	1259624196	1855	1259718249	647
Max	16467357	-	91225914	-
Number>=2000	-	1846	-	638
N50*	2003833	170	73363780	8
N60	1508151	242	65753502	10
N70	1094135	339	64055689	12
N80	742690	479	60458073	14
N90	390214	710	55183812	16
Note: a Only scaffolds with length >= 200 bp were included in genome assembly.
*N50 size of contigs or scaffolds is defined as the last sequence length when we sort all sequences in descending order and accumulate until the summation exceeds 50% of the total length of the sequences that exceed 200bp.

## Sheet: Table S3
Table S3. Assessment of the completeness of the genome assembly by CEGMA.
Species	Complete		Complete + partial
	Prots	Completeness (%)	Prots	Completeness (%)
H. gigantea	111	44.76	230	92.74

## Sheet: Table S4
Table S4. Assessment of the completeness of the genome assembly by BUSCO.
Species	BUSCO notation assessment results
H. gigantea	C:95.4%[S:94.3%,D:1.1%], F:1.5%, M:3.1%, n:978
Note: C: complete BUSCOs; S:complete and single-copy BUSCOs; D: complete and duplicated BUSCOs; F: fragmented BUSCOs; M: missing BUSCOs; n: Total BUSCO groups searched.

## Sheet: Table S5
Table S5. Alignment information of the reads mapping to the genome.
Reads	Mapping rate (%)	96.16
Genome	Average sequencing depth (X)	92.54
	Coverage (%)	97.28
	Coverage at least 4X (%)	96.64
	Coverage at least 10X (%)	96.07
	Coverage at least 20X (%)	95.33

## Sheet: Table S6
Table S6. Repeat statistics of the H. gigantea genome.
Type	Repeat Size(bp)	% of genome
Trf	185678171	14.74
Repeatmasker	625980639	49.69
Proteinmask	98806530	7.84
Total	750762312	59.6

## Sheet: Table S7
Table S7. Transposon annotation of the H. gigantea genome.
Type	Repeat Size(bp)	% of genome
DNA	287697116	22.84
LINE	170037462	13.5
SINE	11278207	0.9
LTR	149716762	11.88
Other	0	0
Unknown	31708713	2.52
Total	639407649	50.76
Note: C: DNA: DNA transposons; LINE: long interspersed nuclear elements; SINE: short interspersed nuclear elements; LTR: retrotransposons with the presence of long terminal repeats.

## Sheet: Table S8
Table S8. The binding proteins identified using probes derived from genomic sequences of wild-type rs26532113 through silver staining and mass spectrometry.
	Prot_hit_num	Prot_acc	Prot_desc	Prot_score	Prot_mass	Prot_matches	Prot_matches_sig	Prot_sequences	Prot_sequences_sig	Prot_cover	Prot_pi	EmPAI
	1	tr|B3SNT2|B3SNT2_HALDV	Actin OS=Haliotis diversicolor OX=36095 PE=2 SV=1	1726	42077	52	52	18	18	47.1	5.3	6.71
	2	tr|B2ZA76|B2ZA76_HALDV	Actin OS=Haliotis diversicolor supertexta OX=283615 PE=3 SV=2	1672	42028	53	53	20	20	49.6	5.29	6.71
	3	tr|O97406|O97406_HALDI	Collagen pro alpha-chain OS=Haliotis discus OX=36094 GN=Hdcol 2 alpha PE=2 SV=1	742	139240	19	19	5	5	4	5.17	0.12
	4	tr|G9K382|G9K382_HALDV	Tubulin beta chain OS=Haliotis diversicolor OX=36095 GN=TUBB PE=2 SV=1	736	50400	22	22	9	9	23.5	4.76	1.28
	5	tr|A0A2H4P4N5|A0A2H4P4N5_9VEST	Heat shock protein 70 OS=Haliotis gigantea OX=37743 GN=hsp70 PE=2 SV=1	710	72773	17	17	7	7	11.9	5.35	0.49
	6	tr|A0A286QYA2|A0A286QYA2_HALDH	Paramyosin OS=Haliotis discus hannai OX=42344 PE=2 SV=1	707	99760	20	20	14	14	15	5.31	0.68
	7	sp|P41386|TBB_HALDI	Tubulin beta chain (Fragment) OS=Haliotis discus OX=36094 PE=2 SV=1	700	38554	21	21	9	9	29	5.85	1.92
	8	tr|A0A3G1ZIU1|A0A3G1ZIU1_HALDH	Type I collagen OS=Haliotis discus hannai OX=42344 PE=2 SV=1	664	133477	13	13	4	4	3	5.1	0.13
	9	tr|B6RB84|B6RB84_HALDI	Tubulin beta chain (Fragment) OS=Haliotis discus discus OX=91233 PE=2 SV=1	643	28129	16	16	4	4	21.7	4.81	0.96
	10	tr|D0V3X9|D0V3X9_HALDH	Heat shock protein 90 OS=Haliotis discus hannai OX=42344 PE=2 SV=1	401	84594	11	11	8	8	12.6	4.87	0.41
	11	tr|A0A1R7T099|A0A1R7T099_HALMK	Heat shock inducible protein 70 OS=Haliotis madaka OX=81897 PE=2 SV=1	400	70205	12	12	5	5	9.8	5.77	0.38
	12	tr|C1KC84|C1KC84_HALDV	Heat shock inducible protein 70 OS=Haliotis diversicolor OX=36095 PE=2 SV=1	376	70356	11	11	4	4	9.7	5.41	0.38
	13	sp|Q25145|TPM_HALRU	Tropomyosin OS=Haliotis rufescens OX=6454 PE=2 SV=1	348	32811	10	10	7	7	25.7	4.6	1.38
	14	tr|Q52T80|Q52T80_HALIR	Actin A1c (Fragment) OS=Haliotis iris OX=36096 PE=3 SV=1	343	21988	16	16	9	9	46.4	5.98	2.59
	15	tr|D1H0L7|D1H0L7_HALTU	Fibrillar collagen (Fragment) OS=Haliotis tuberculata OX=36103 GN=col1A1 PE=2 SV=1	294	89690	8	8	3	3	4.9	5.07	0.15
	16	tr|Q45Y90|Q45Y90_HALRU	ATP synthase subunit beta (Fragment) OS=Haliotis rufescens OX=6454 PE=2 SV=1	253	46238	6	6	4	4	13.3	4.9	0.32
	17	tr|A0A1J0D0K1|A0A1J0D0K1_HALDH	Calmodulin OS=Haliotis discus hannai OX=42344 PE=2 SV=1	230	16800	5	5	4	4	39.6	4.09	1.51
	18	tr|A0A1J0D0K0|A0A1J0D0K0_HALDH	Calmodulin OS=Haliotis discus hannai OX=42344 PE=2 SV=1	175	16827	5	5	4	4	39.6	4.14	1.49
	19	tr|B3TK66|B3TK66_HALDV	40S ribosomal protein S8 OS=Haliotis diversicolor OX=36095 PE=2 SV=1	147	24143	2	2	1	1	7.2	10.53	0.14
	20	tr|D1H0L8|D1H0L8_HALTU	Elongation factor 1-alpha OS=Haliotis tuberculata OX=36103 GN=ef1a PE=2 SV=1	120	50524	5	5	3	3	6.1	9.19	0.21
	21	tr|B3TK69|B3TK69_HALDV	Myosin essential light chain (Fragment) OS=Haliotis diversicolor OX=36095 PE=2 SV=1	117	13828	3	3	3	3	26.7	4.66	0.93
	22	tr|A0A0U2WYM5|A0A0U2WYM5_HALDV	40S ribosomal protein S9 OS=Haliotis diversicolor OX=36095 GN=RPS9 PE=2 SV=1	101	22292	4	4	3	3	9.4	10.65	0.52
	23	tr|B6RB23|B6RB23_HALDI	Ras-related protein Rab-1A OS=Haliotis discus discus OX=91233 PE=2 SV=1	98	23017	3	3	3	3	18.5	5.54	0.5
	24	tr|A0A059XNP6|A0A059XNP6_9VEST	Fructose-bisphosphate aldolase (Fragment) OS=Haliotis gigantea OX=37743 PE=2 SV=1	81	27970	3	3	2	2	10.9	5.66	0.4
	25	sp|P51544|KARG_HALMK	Arginine kinase OS=Haliotis madaka OX=81897 PE=2 SV=1	80	40245	2	2	1	1	3.6	5.73	0.08
	26	tr|A0A346QRL0|A0A346QRL0_HALFU	Glyceraldehyde-3-phosphate dehydrogenase 2 (Fragment) OS=Haliotis fulgens OX=6456 GN=GAPDH PE=2 SV=1	76	22251	2	2	2	2	10.2	5.71	0.32
	27	tr|W8E7M6|W8E7M6_HALDV	14-3-3 zeta OS=Haliotis diversicolor OX=36095 PE=2 SV=1	75	30867	6	6	3	3	9.6	5.06	0.51
	28	tr|B6RB65|B6RB65_HALDI	Psmc6 protein OS=Haliotis discus discus OX=91233 PE=2 SV=1	72	30885	1	1	1	1	4.4	6.27	0.11
	29	tr|B6RB78|B6RB78_HALDI	Ribosomal protein S14 OS=Haliotis discus discus OX=91233 PE=2 SV=1	69	16153	2	2	2	2	14	10.36	0.46
	30	tr|B3TK56|B3TK56_HALDV	40S ribosomal protein S3a (Fragment) OS=Haliotis diversicolor OX=36095 PE=2 SV=1	59	19729	2	2	2	2	9.9	9.51	0.37
	31	tr|R9QMN0|R9QMN0_HALDH	Tubulin alpha chain (Fragment) OS=Haliotis discus hannai OX=42344 GN=TUBA PE=2 SV=1	53	16827	3	3	2	2	7.3	5.85	0.44
	32	tr|B6RB72|B6RB72_HALDI	ADP-ribosylation factor OS=Haliotis discus discus OX=91233 PE=2 SV=1	31	20984	1	1	1	1	3.8	7.79	0.16
	33	tr|B6RB95|B6RB95_HALDI	Ribosomal protein l10 OS=Haliotis discus discus OX=91233 PE=2 SV=1	23	25736	1	1	1	1	3.7	10.17	0.13
	34	tr|B6RB81|B6RB81_HALDI	40S ribosomal protein S18 OS=Haliotis discus discus OX=91233 PE=2 SV=1	23	17914	1	1	1	1	5.8	11.01	0.19
	35	tr|G9K385|G9K385_HALDV	Putative polyadenylate-binding protein 1 (Fragment) OS=Haliotis diversicolor OX=36095 GN=PABP1 PE=2 SV=1	20	62450	1	1	1	1	3	9.76	0.05
	36	tr|A0A386IQA3|A0A386IQA3_HALDH	Sodium/potassium-transporting ATPase subunit alpha OS=Haliotis discus hannai OX=42344 PE=2 SV=1	19	115334	1	1	1	1	1.2	5.37	0.03
	37	tr|A0A1C8CJY6|A0A1C8CJY6_HALSO	Histone H3 (Fragment) OS=Haliotis sorenseni OX=6458 GN=H3 PE=3 SV=1	19	9471	1	1	1	1	10.7	11.63	0.37
	38	tr|B3TK87|B3TK87_HALDV	60S acidic ribosomal protein P2 OS=Haliotis diversicolor OX=36095 PE=2 SV=1	19	11420	1	1	1	1	15.2	4.6	0.3
	39	tr|A0A1R7T089|A0A1R7T089_HALMK	Thioredoxin peroxidase 1 OS=Haliotis madaka OX=81897 PE=2 SV=1	19	28259	2	2	1	1	4	5.97	0.12
	40	tr|A0A289ZXJ9|A0A289ZXJ9_HALDH	Pol OS=Haliotis discus hannai OX=42344 PE=4 SV=1	18	125229	1	1	1	1	1	8.9	0.03
	41	tr|B3SN75|B3SN75_HALDV	Calponin OS=Haliotis diversicolor OX=36095 GN=Calp PE=2 SV=1	16	24185	1	1	1	1	2.9	9.18	0.14
	42	tr|A0A7I6J0L6|A0A7I6J0L6_HALDI	I-kappa-B kinase OS=Haliotis discus discus OX=91233 PE=2 SV=1	15	87303	1	1	1	1	1.1	8.11	0.04
	43	tr|B1NHU7|B1NHU7_HALDH	Small heat shock protein 26 OS=Haliotis discus hannai OX=42344 PE=2 SV=1	14	18875	1	1	1	1	8.4	4.46	0.18
	44	tr|A0A7I6IRV6|A0A7I6IRV6_HALDI	Interleukin enhancer-binding factor 2-like protein OS=Haliotis discus discus OX=91233 PE=2 SV=1	14	45764	1	1	1	1	2.7	6.09	0.07

## Sheet: Table S9
Table S9.The binding proteins identified using probes derived from genomic sequences of the rs26532113 variant through silver staining and mass spectrometry.
	Prot_hit_num	Prot_acc	Prot_desc	Prot_score	Prot_mass	Prot_matches	Prot_matches_sig	Prot_sequences	Prot_sequences_sig	Prot_cover	Prot_pi	EmPAI
	1	tr|A0A286QYA2|A0A286QYA2_HALDH	Paramyosin OS=Haliotis discus hannai OX=42344 PE=2 SV=1	4496	99760	112	112	46	46	48.3	5.31	6.64
	2	tr|B2ZA76|B2ZA76_HALDV	Actin OS=Haliotis diversicolor supertexta OX=283615 PE=3 SV=2	1276	42028	40	40	14	14	37.6	5.29	3.9
	3	tr|A0A1L3HS57|A0A1L3HS57_9VEST	Tropomyosin OS=Haliotis laevigata x Haliotis rubra OX=1924268 PE=2 SV=1	1043	32947	33	33	16	16	43.3	4.57	8.09
	4	tr|D3GA77|D3GA77_HALTU	Actin (Fragment) OS=Haliotis tuberculata ssp. AVW-2009 OX=590131 GN=ACT PE=2 SV=1	887	27841	28	28	10	10	40.7	5.14	3.86
	5	tr|A0A3G1ZIU1|A0A3G1ZIU1_HALDH	Type I collagen OS=Haliotis discus hannai OX=42344 PE=2 SV=1	853	133477	17	17	7	7	6.1	5.1	0.21
	6	tr|O97406|O97406_HALDI	Collagen pro alpha-chain OS=Haliotis discus OX=36094 GN=Hdcol 2 alpha PE=2 SV=1	653	139240	17	17	4	4	3.5	5.17	0.1
	7	tr|G9K382|G9K382_HALDV	Tubulin beta chain OS=Haliotis diversicolor OX=36095 GN=TUBB PE=2 SV=1	529	50400	13	13	7	7	20.2	4.76	0.77
	8	tr|D1H0L7|D1H0L7_HALTU	Fibrillar collagen (Fragment) OS=Haliotis tuberculata OX=36103 GN=col1A1 PE=2 SV=1	527	89690	11	11	3	3	4.9	5.07	0.15
	9	tr|B6RB84|B6RB84_HALDI	Tubulin beta chain (Fragment) OS=Haliotis discus discus OX=91233 PE=2 SV=1	497	28129	10	10	4	4	21.7	4.81	0.96
	10	tr|A0A2H4P4N5|A0A2H4P4N5_9VEST	Heat shock protein 70 OS=Haliotis gigantea OX=37743 GN=hsp70 PE=2 SV=1	413	72773	10	10	7	7	11.9	5.35	0.42
	11	sp|P41386|TBB_HALDI	Tubulin beta chain (Fragment) OS=Haliotis discus OX=36094 PE=2 SV=1	392	38554	11	11	7	7	24.6	5.85	0.93
	12	sp|P51544|KARG_HALMK	Arginine kinase OS=Haliotis madaka OX=81897 PE=2 SV=1	352	40245	7	7	2	2	3.9	5.73	0.37
	13	tr|A0A346QRL9|A0A346QRL9_HALFU	Heat shock protein 70 kDa B2 OS=Haliotis fulgens OX=6456 GN=Hsp70B2 PE=2 SV=1	336	69996	8	8	6	6	12.6	5.53	0.38
	14	tr|Q52T80|Q52T80_HALIR	Actin A1c (Fragment) OS=Haliotis iris OX=36096 PE=3 SV=1	280	21988	15	15	7	7	22.2	5.98	2.59
	15	tr|B3TK69|B3TK69_HALDV	Myosin essential light chain (Fragment) OS=Haliotis diversicolor OX=36095 PE=2 SV=1	269	13828	7	7	5	5	40	4.66	2
	16	tr|C1KC84|C1KC84_HALDV	Heat shock inducible protein 70 OS=Haliotis diversicolor OX=36095 PE=2 SV=1	239	70356	6	6	4	4	9.7	5.41	0.26
	17	tr|A0A346QRL0|A0A346QRL0_HALFU	Glyceraldehyde-3-phosphate dehydrogenase 2 (Fragment) OS=Haliotis fulgens OX=6456 GN=GAPDH PE=2 SV=1	225	22251	3	3	2	2	16.6	5.71	0.32
	18	tr|G9K384|G9K384_HALDV	Putative procollagen type VI alpha 4 OS=Haliotis diversicolor OX=36095 GN=COL6A4 PE=2 SV=1	141	46732	5	5	4	4	10.4	4.86	0.31
	19	tr|Q45Y90|Q45Y90_HALRU	ATP synthase subunit beta (Fragment) OS=Haliotis rufescens OX=6454 PE=2 SV=1	106	46238	2	2	1	1	3.3	4.9	0.07
	20	tr|D1H0L8|D1H0L8_HALTU	Elongation factor 1-alpha OS=Haliotis tuberculata OX=36103 GN=ef1a PE=2 SV=1	98	50524	2	2	1	1	2.4	9.19	0.07
	21	tr|B3SN75|B3SN75_HALDV	Calponin OS=Haliotis diversicolor OX=36095 GN=Calp PE=2 SV=1	85	24185	7	7	2	2	3.8	9.18	0.47
	22	tr|B3TK72|B3TK72_HALDV	Troponin T (Fragment) OS=Haliotis diversicolor OX=36095 PE=2 SV=1	76	18030	2	2	1	1	7.3	5.68	0.41
	23	tr|B3TK66|B3TK66_HALDV	40S ribosomal protein S8 OS=Haliotis diversicolor OX=36095 PE=2 SV=1	71	24143	2	2	1	1	7.2	10.53	0.14
	24	tr|D0V3X9|D0V3X9_HALDH	Heat shock protein 90 OS=Haliotis discus hannai OX=42344 PE=2 SV=1	63	84594	1	1	1	1	1.9	4.87	0.04
	25	tr|A0A0U2WYM5|A0A0U2WYM5_HALDV	40S ribosomal protein S9 OS=Haliotis diversicolor OX=36095 GN=RPS9 PE=2 SV=1	54	22292	1	1	1	1	4.7	10.65	0.15
	26	tr|A0A4P2VS78|A0A4P2VS78_HALDH	Alpha-1,4 glucan phosphorylase OS=Haliotis discus hannai OX=42344 GN=Pyg PE=2 SV=1	53	98068	1	1	1	1	1.5	5.81	0.03
	27	tr|A0A1J0D0J9|A0A1J0D0J9_HALDH	Calmodulin OS=Haliotis discus hannai OX=42344 PE=2 SV=1	52	16828	1	1	1	1	7.4	4.14	0.2
	28	tr|A0A059XNP6|A0A059XNP6_9VEST	Fructose-bisphosphate aldolase (Fragment) OS=Haliotis gigantea OX=37743 PE=2 SV=1	52	27970	2	2	1	1	5.5	5.66	0.25
	29	sp|Q8N0N9|ODH_HALDH	Opine dehydrogenase OS=Haliotis discus hannai OX=42344 GN=tadh PE=2 SV=1	50	45435	1	1	1	1	2.7	5.34	0.07
	30	tr|B6RB97|B6RB97_HALDI	Gelsolin OS=Haliotis discus discus OX=91233 PE=2 SV=1	45	23412	1	1	1	1	7.8	5.24	0.14
	31	tr|D2DS60|D2DS60_HALDH	Myosin heavy chain (Fragment) OS=Haliotis discus hannai OX=42344 PE=4 SV=1	35	4968	1	1	1	1	27.3	5.33	0.73
	32	tr|A0A346QRK9|A0A346QRK9_HALFU	Phosphopyruvate hydratase OS=Haliotis fulgens OX=6456 PE=2 SV=1	31	47508	1	1	1	1	2.3	5.55	0.07
	33	tr|R9QMN0|R9QMN0_HALDH	Tubulin alpha chain (Fragment) OS=Haliotis discus hannai OX=42344 GN=TUBA PE=2 SV=1	30	16827	1	1	1	1	6	5.85	0.2
	34	tr|B6RB78|B6RB78_HALDI	Ribosomal protein S14 OS=Haliotis discus discus OX=91233 PE=2 SV=1	30	16153	2	2	1	1	6.7	10.36	0.21
	35	tr|W8E7M6|W8E7M6_HALDV	14-3-3 zeta OS=Haliotis diversicolor OX=36095 PE=2 SV=1	23	30867	1	1	1	1	5.9	5.06	0.11
	36	tr|A0A7R6RYX0|A0A7R6RYX0_HALDH	Hemocyanin type 1 OS=Haliotis discus hannai OX=42344 PE=2 SV=1	18	394320	1	1	1	1	0.2	5.72	0.01
	37	tr|G9K385|G9K385_HALDV	Putative polyadenylate-binding protein 1 (Fragment) OS=Haliotis diversicolor OX=36095 GN=PABP1 PE=2 SV=1	17	62450	1	1	1	1	1.4	9.76	0.05
	38	tr|A0A811A9H4|A0A811A9H4_HALDH	Transcription factor SoxC OS=Haliotis discus hannai OX=42344 GN=SoxC PE=2 SV=1	17	37914	1	1	1	1	2.6	6.77	0.09
	39	tr|A0A1L6Z3J6|A0A1L6Z3J6_HALDI	Trx domain protein OS=Haliotis discus discus OX=91233 PE=2 SV=1	17	25162	1	1	1	1	5.1	6.12	0.13
	40	tr|A0A060D4A0|A0A060D4A0_HALRU	Myostatin-like protein OS=Haliotis rufescens OX=6454 PE=2 SV=1	17	56945	1	1	1	1	2.3	9.35	0.06
	41	tr|Q8I0U4|Q8I0U4_HALTU	H2 protein (Fragment) OS=Haliotis tuberculata OX=36103 GN=H2 PE=4 SV=1	16	383380	1	1	1	1	0.2	5.37	0.01
	42	tr|A0A289ZXJ9|A0A289ZXJ9_HALDH	Pol OS=Haliotis discus hannai OX=42344 PE=4 SV=1	16	125229	2	2	1	1	1	8.9	0.03
	43	tr|B3TK74|B3TK74_HALDV	Uncharacterized protein (Fragment) OS=Haliotis diversicolor OX=36095 PE=2 SV=1	15	9581	2	2	1	1	23.1	6.47	0.36
	44	tr|G9F9D7|G9F9D7_HALAI	Molluscan insulin-related peptide OS=Haliotis asinina OX=109174 PE=2 SV=1	15	13721	1	1	1	1	12.7	5.65	0.25
	45	tr|A0A289YZZ5|A0A289YZZ5_HALDH	Pol, env OS=Haliotis discus hannai OX=42344 PE=4 SV=1	14	114182	1	1	1	1	0.9	9.13	0.03
	46	sp|P86734|EPDR1_HALAI	Ependymin-related protein 1 OS=Haliotis asinina OX=109174 GN=Sometsuke PE=1 SV=1	13	22451	1	1	1	1	5	5.59	0.15
	47	sp|P86732|GAAP_HALAI	Glycine, alanine and asparagine-rich protein OS=Haliotis asinina OX=109174 PE=1 SV=1	13	45671	1	1	1	1	1.2	11.69	0.07

## Sheet: Table S10
Table S10. Differential expressed genes between the muscles of orange-muscle and the wild-type abalone based on transcriptome analysis.
	Gene ID	OA1	OA2	OA3	WT1	WT2	WT3	OA	WT	log2FoldChange	P value	Padj	Gene_name	Gene_chr	Gene_start	Gene_end	Gene_strand	Gene_length	Gene_biotype	Gene_description	Tf_family
	HGI_G14504	599168	322716	301170	125.978	120.474	87.5887	407685	111.347	11.8396	3.4e-147	8.62e-143	HGI_G14504	chr9	63838772	63841723	-	1122	protein_coding	- && sp|P07291|MLE_ARGIR Myosin essential light chain, striated adductor muscle OS=Argopecten irradians OX=31199 PE=1 SV=2 && PF13499:EF-hand domain pair	-
	HGI_G26343	80899.8	71564.2	60747.5	168.342	151.564	108.246	71070.5	142.717	8.96199	4.29e-132	5.43e-128	HGI_G26343	chr16	56749300	56781566	+	2907	protein_coding	- && sp|A1ZA47|ZASP_DROME PDZ and LIM domain protein Zasp OS=Drosophila melanogaster OX=7227 GN=Zasp52 PE=1 SV=2 && PF00595:PDZ domain	PDZ
	HGI_G01867	8081.42	8927.82	7822.66	27.8712	24.2891	22.3103	8277.3	24.8235	8.38684	2.4e-119	2.03e-115	HGI_G01867	chr1	58816860	58859349	+	4518	protein_coding	- && sp|Q9D668|ARRD2_MOUSE Arrestin domain-containing protein 2 OS=Mus musculus OX=10090 GN=Arrdc2 PE=2 SV=1 && PF00339:Arrestin (or S-antigen), N-terminal domain|PF02752:Arrestin (or S-antigen), C-terminal domain	-
	HGI_G28694	11512.4	14052.9	11907.4	103.681	107.843	95.8518	12490.9	102.459	6.93042	1.44e-108	9.13e-105	HGI_G28694	chr18	18421487	18459029	+	4407	protein_coding	- && sp|P55041|GEM_MOUSE GTP-binding protein GEM OS=Mus musculus OX=10090 GN=Gem PE=1 SV=2 && PF00071:Ras family	Ras
	HGI_G09451	1.17507e+06	908341	943091	1359	1825.57	770.119	1.00884e+06	1318.23	9.58003	6.39e-98	3.24e-94	HGI_G09451	chr6	29344606	29366662	-	2100	protein_coding	- && sp|Q5R6R2|TAGL3_PONAB Transgelin-3 OS=Pongo abelii OX=9601 GN=TAGLN3 PE=2 SV=1 && PF00402:Calponin family repeat|PF00307:Calponin homology (CH) domain	CH
	HGI_G20588	58636.6	59398.6	53739.1	158.308	226.374	110.725	57258.1	165.136	8.43867	5e-94	2.11e-90	HGI_G20588	chr13	21248357	21262773	-	5850	protein_coding	- && - && -	-
	novel.7426	9257.27	8073.79	6271.19	36.79	40.8056	35.5313	7867.42	37.709	7.70534	9.83e-94	3.56e-90	novel.7426	chr6	3863160	4090098	-	2258	protein_coding	- && - && -	-
	HGI_G02213	23873.6	19944.5	25300.9	133.782	129.218	83.4571	23039.7	115.486	7.64276	2.08e-92	6.6e-89	HGI_G02213	chr1	71095573	71195263	+	3267	protein_coding	- && sp|P04464|CALM_WHEAT Calmodulin OS=Triticum aestivum OX=4565 PE=1 SV=3 && PF13499:EF-hand domain pair	-
	HGI_G12802	89548.2	65655.1	49442.4	45.7088	34.9763	14.8735	68215.2	31.8529	11.0736	2.05e-90	5.77e-87	HGI_G12802	chr8	51184117	51196902	-	2037	protein_coding	- && sp|P08051|MLR_SPISA Myosin regulatory light chain, smooth muscle OS=Spisula sachalinensis OX=81899 PE=1 SV=1 && -	-
	novel.3865	23680.5	37896	29280.9	28.986	10.6872	12.3946	30285.8	17.356	10.7852	1.63e-89	4.12e-86	novel.3865	chr16	67472112	67494457	+	6499	protein_coding	- && sp|P24733|MYS_ARGIR Myosin heavy chain, striated muscle OS=Argopecten irradians OX=31199 PE=1 SV=1 && PF00063:Myosin head (motor domain)|PF01576:Myosin tail|PF02736:Myosin N-terminal SH3-like domain	Myosin_head
	HGI_G28959	21034.4	22285	19105.9	226.314	292.44	202.446	20808.5	240.4	6.43594	5.57e-83	1.28e-79	HGI_G28959	chr18	29098407	29201690	+	6108	protein_coding	- && sp|Q9HDC5|JPH1_HUMAN Junctophilin-1 OS=Homo sapiens OX=9606 GN=JPH1 PE=1 SV=2 && -	-
	HGI_G26423	131407	63558.8	91460.9	142.701	110.758	61.1468	95475.5	104.868	9.83303	2.62e-81	5.54e-78	HGI_G26423	chr16	61398457	61465258	-	4238	protein_coding	- && sp|Q9H987|SYP2L_HUMAN Synaptopodin 2-like protein OS=Homo sapiens OX=9606 GN=SYNPO2L PE=1 SV=3 && PF05556:Calcineurin-binding protein (Calsarcin)|PF00595:PDZ domain	PDZ
	HGI_G12293	4497.81	5237.55	4630.93	12.2633	15.545	7.43677	4788.76	11.7484	8.68468	5.58e-81	1.09e-77	HGI_G12293	chr8	28576974	28579377	+	2051	protein_coding	- && - && -	-
	HGI_G14101	1.3098e+06	672212	589744	1319.98	1574.9	890.76	857252	1261.88	9.4081	5.9e-80	1.07e-76	HGI_G14101	chr9	45420236	45483231	-	2222	protein_coding	- && sp|Q7M3Y3|TNNI_CHLNI Troponin I OS=Chlamys nipponensis akazara OX=6571 PE=1 SV=2 && PF00992:Troponin	-
	HGI_G03053	23179	34560.6	31425.5	350.062	413.886	343.744	29721.7	369.231	6.33092	4.32e-75	7.3e-72	HGI_G03053	chr2	16739439	16870437	+	23056	protein_coding	- && sp|Q80VL1|TDRKH_MOUSE Tudor and KH domain-containing protein OS=Mus musculus OX=10090 GN=Tdrkh PE=1 SV=1 && PF00567:Tudor domain|PF00013:KH domain	KH_1
	novel.8066	4989.95	3125.36	4818.58	14.493	19.4313	18.1788	4311.3	17.3677	7.95063	4.79e-72	7.59e-69	novel.8066	chr7	31849174	31856728	-	1651	protein_coding	- && sp|P18288|TBAT_ONCMY Tubulin alpha chain, testis-specific OS=Oncorhynchus mykiss OX=8022 PE=2 SV=1 && PF03953:Tubulin C-terminal domain|PF00091:Tubulin/FtsZ family, GTPase domain	Tubulin
	HGI_G18789	4922.98	3429.48	3401.99	7.80393	13.6019	9.9157	3918.15	10.4405	8.54599	2.11e-71	3.14e-68	HGI_G18789	chr12	31636416	31665990	+	3463	protein_coding	- && sp|P43147|EMPA_VIBAN Virulence metalloprotease OS=Vibrio anguillarum OX=55601 GN=empA PE=1 SV=1 && PF02868:Thermolysin metallopeptidase, alpha-helical domain|PF01447:Thermolysin metallopeptidase, catalytic domain	-
	HGI_G26382	28790.3	28587.4	25155.1	158.308	209.858	98.3307	27511	155.499	7.46828	4.63e-70	6.52e-67	HGI_G26382	chr16	58327798	58369055	+	7667	protein_coding	- && - && -	-
	HGI_G12051	31869.4	14156.2	17265.5	53.5127	68.981	47.9259	21097	56.8065	8.53741	5.57e-69	7.43e-66	HGI_G12051	chr8	17498171	17506685	-	1750	protein_coding	- && - && -	-
	HGI_G09275	77048.4	68876.3	67005.3	293.205	490.639	218.972	70976.6	334.272	7.7305	7.78e-69	9.86e-66	HGI_G09275	chr6	14055667	14112269	+	3038	protein_coding	- && - && -	-
	HGI_G01088	26477.6	19187.9	17449.8	94.7621	136.99	65.2784	21038.4	99.0103	7.73261	4.3e-66	5.19e-63	HGI_G01088	chr1	31369132	31371393	-	2262	protein_coding	- && sp|O94964|SOGA1_HUMAN Protein SOGA1 OS=Homo sapiens OX=9606 GN=SOGA1 PE=1 SV=2 && -	-
	novel.8766	2303.41	2526.29	3194.24	14.493	18.4597	11.5683	2674.65	14.8403	7.49972	5.73e-66	6.61e-63	novel.8766	chr9	43516182	43519825	-	3002	protein_coding	- && - && -	-
	HGI_G22917	4991.51	3671.95	3194.24	17.8376	21.3744	28.0945	3952.57	22.4355	7.45173	7.32e-66	8.06e-63	HGI_G22917	chr14	54125174	54142674	-	3645	protein_coding	- && sp|Q8N0N9|ODH_HALDH Opine dehydrogenase OS=Haliotis discus hannai OX=42344 GN=tadh PE=2 SV=1 && PF02317:NAD/NADP octopine/nopaline dehydrogenase, alpha-helical domain	-
	HGI_G20591	26918.3	32910.9	16860.9	118.174	146.706	80.9782	25563.4	115.286	7.79396	5.52e-64	5.82e-61	HGI_G20591	chr13	21281998	21294607	+	2091	protein_coding	- && - && -	-
	HGI_G07714	1604.14	1625.59	1433.34	10.0336	12.6303	12.3946	1554.36	11.6862	7.04839	1.15e-63	1.17e-60	HGI_G07714	chr5	21392162	21447827	-	5825	protein_coding	- && sp|Q98902|L1CAM_TAKRU Neural cell adhesion molecule L1 OS=Takifugu rubripes OX=31033 GN=l1cam PE=3 SV=1 && PF07679:Immunoglobulin I-set domain|PF00041:Fibronectin type III domain|PF13927:Immunoglobulin domain	I-set
	HGI_G06084	3016.71	6203.23	4720.57	11.1485	10.6872	15.6999	4646.84	12.5118	8.52801	4.36e-62	4.25e-59	HGI_G06084	chr4	10545209	10551984	-	2929	protein_coding	- && - && PF12796:Ankyrin repeats (3 copies)	-
	HGI_G13509	553109	295511	282738	1531.8	1767.27	875.06	377119	1391.38	8.08249	2.78e-59	2.61e-56	HGI_G13509	chr9	22531931	22558040	+	1881	protein_coding	- && sp|P19351|TNNT_DROME Troponin T, skeletal muscle OS=Drosophila melanogaster OX=7227 GN=up PE=1 SV=3 && PF00992:Troponin	-
	HGI_G26496	4619.29	4658.47	5262.58	68.0057	84.526	47.0996	4846.78	66.5438	6.18953	1.22e-57	1.11e-54	HGI_G26496	chr16	64729206	64739267	+	2270	protein_coding	- && sp|Q90ZY4|SBK1_DANRE Serine/threonine-protein kinase SBK1 OS=Danio rerio OX=7955 GN=sbk1 PE=1 SV=1 && PF00069:Protein kinase domain	Pkinase
	HGI_G00621	7352.55	11529.1	9102.7	210.706	198.199	195.835	9328.12	201.58	5.53253	2.78e-56	2.43e-53	HGI_G00621	chr1	10769828	10812907	+	5415	protein_coding	- && - && PF00001:7 transmembrane receptor (rhodopsin family)	7tm_1
	HGI_G01505	3088.35	2214.67	2780.4	34.5603	46.635	31.3997	2694.47	37.5317	6.16696	8.11e-56	6.85e-53	HGI_G01505	chr1	47127125	47176609	+	5071	protein_coding	- && sp|Q9UQC9|CLCA2_HUMAN Calcium-activated chloride channel regulator 2 OS=Homo sapiens OX=9606 GN=CLCA2 PE=1 SV=2 && PF13519:von Willebrand factor type A domain|PF00092:von Willebrand factor type A domain|PF08434:Calcium-activated chloride channel N terminal	VWA
	HGI_G26679	70404.4	45411.5	44969.8	367.9	294.384	155.346	53595.3	272.543	7.62062	1.76e-55	1.44e-52	HGI_G26679	chr16	72851456	72876448	+	2543	protein_coding	- && sp|Q9BLG0|TNNC_TODPA Troponin C OS=Todarodes pacificus OX=6637 PE=1 SV=3 && -	-
	HGI_G16427	4511.83	5556.66	4377.94	34.5603	63.1516	33.0523	4815.48	43.5881	6.78815	8.25e-55	6.54e-52	HGI_G16427	chr11	13479831	13498078	-	3681	protein_coding	- && - && -	-
	HGI_G18608	17703.1	71912.5	65759.6	72.4651	81.6113	69.4099	51791.7	74.4954	9.44151	1.63e-54	1.25e-51	HGI_G18608	chr12	23256230	23363974	+	12084	protein_coding	- && sp|Q24498|RYR_DROME Ryanodine receptor OS=Drosophila melanogaster OX=7227 GN=RyR PE=1 SV=3 && PF13499:EF-hand domain pair|PF02026:RyR domain|PF06459:Ryanodine Receptor TM 4-6|PF01365:RIH domain|PF00622:SPRY domain|PF08454:RyR and IP3R Homology associated|PF00520:Ion transport protein	SPRY
	HGI_G09912	2406.2	5330.86	4314.27	14.493	17.4881	20.6577	4017.11	17.5463	7.83256	5.23e-54	3.9e-51	HGI_G09912	chr6	49089701	49175457	+	2289	protein_coding	- && sp|O14523|C2C2L_HUMAN Phospholipid transfer protein C2CD2L OS=Homo sapiens OX=9606 GN=C2CD2L PE=1 SV=3 && PF00168:C2 domain|PF18696:Synaptotagmin-like, mitochondrial and lipid-binding domain	C2
	HGI_G26341	5992.93	10450.1	15337	32.3306	48.5781	52.0574	10593.4	44.3221	7.89758	5.71e-53	4.13e-50	HGI_G26341	chr16	56659106	56677434	-	1569	protein_coding	- && - && PF15936:Domain of unknown function (DUF4749)	-
	HGI_G07377	7002.13	6500.69	6945.56	102.566	175.853	157.825	6816.13	145.415	5.54893	7.81e-51	5.5e-48	HGI_G07377	chr5	5280765	5373008	+	11012	protein_coding	- && sp|P17971|KCNAL_DROME Potassium voltage-gated channel protein Shal OS=Drosophila melanogaster OX=7227 GN=Shal PE=1 SV=2 && PF11879:Domain of unknown function (DUF3399)|PF00520:Ion transport protein|PF02214:BTB/POZ domain|PF11601:Shal-type voltage-gated potassium channels, N-terminal	Ion_trans
	novel.8674	4097.56	4575.98	3851.01	1.11485	0.971563	2.47892	4174.85	1.52178	11.3657	2.58e-50	1.77e-47	novel.8674	chr9	13892150	13914897	-	995	protein_coding	- && - && -	-
	HGI_G13499	3339.09	4535.15	4377.1	127.093	135.047	111.552	4083.78	124.564	5.03596	3.12e-50	2.08e-47	HGI_G13499	chr9	22025608	22080074	+	7696	protein_coding	- && - && -	-
	novel.1092	7587.72	5088.4	8016.17	176.146	168.08	156.999	6897.43	167.075	5.36792	8.85e-50	5.75e-47	novel.1092	chr10	33580960	33582627	-	1398	protein_coding	- && - && -	-
	HGI_G26575	19464.6	16547.5	32326.9	266.449	304.099	204.924	22779.7	258.491	6.46196	4.47e-49	2.83e-46	HGI_G26575	chr16	68323364	68350868	-	6241	protein_coding	- && sp|P24733|MYS_ARGIR Myosin heavy chain, striated muscle OS=Argopecten irradians OX=31199 PE=1 SV=1 && PF00063:Myosin head (motor domain)|PF02736:Myosin N-terminal SH3-like domain|PF01576:Myosin tail	Myosin_head
	HGI_G05334	1217.9	1345.63	1221.4	46.8236	42.7488	46.2733	1261.64	45.2819	4.80053	5.52e-48	3.41e-45	HGI_G05334	chr3	63180444	63208496	+	4290	protein_coding	- && sp|P53988|MOT2_MESAU Monocarboxylate transporter 2 OS=Mesocricetus auratus OX=10036 GN=SLC16A7 PE=1 SV=1 && PF07690:Major Facilitator Superfamily	MFS_1
	HGI_G14015	1752.09	2995.38	1870.64	11.1485	14.5734	6.61047	2206.04	10.7775	7.68917	8.54e-48	5.15e-45	HGI_G14015	chr9	41049380	41075304	-	837	protein_coding	- && sp|Q24400|MLP2_DROME Muscle LIM protein Mlp84B OS=Drosophila melanogaster OX=7227 GN=Mlp84B PE=1 SV=1 && PF00412:LIM domain	LIM
	HGI_G26550	2903.02	1855.55	4070.5	2.2297	2.91469	4.13154	2943.02	3.09198	9.86684	1.65e-47	9.71e-45	HGI_G26550	chr16	67185302	67211151	+	6722	protein_coding	- && sp|P24733|MYS_ARGIR Myosin heavy chain, striated muscle OS=Argopecten irradians OX=31199 PE=1 SV=1 && PF00063:Myosin head (motor domain)|PF02736:Myosin N-terminal SH3-like domain|PF01576:Myosin tail	Myosin_head
	HGI_G14626	32224.4	29616.4	26221.6	402.46	513.957	231.366	29354.1	382.594	6.26218	8.26e-47	4.76e-44	HGI_G14626	chr10	3453881	3462247	+	3301	protein_coding	- && sp|F7H9X2|TRIM2_CALJA Tripartite motif-containing protein 2 OS=Callithrix jacchus OX=9483 GN=TRIM2 PE=3 SV=1 && PF13445:RING-type zinc-finger|PF00643:B-box zinc finger	zf-B_box
	HGI_G12789	1287.98	1290.64	2208.24	8.91878	5.82938	6.61047	1595.62	7.11954	7.81917	1.88e-46	1.06e-43	HGI_G12789	chr8	50470694	50473439	+	864	protein_coding	- && sp|Q9SE95|FIP2_ARATH FH protein interacting protein FIP2 OS=Arabidopsis thaliana OX=3702 GN=FIP2 PE=1 SV=1 && PF02214:BTB/POZ domain	K_tetra
	HGI_G01087	4625.52	5352.53	5212.31	66.8909	112.701	56.189	5063.45	78.5937	6.01056	6.32e-46	3.48e-43	HGI_G01087	chr1	31264736	31296687	-	7784	protein_coding	- && - && -	-
	HGI_G17384	26983.7	14327.8	21533.7	399.115	355.592	271.029	20948.4	341.912	5.93763	9.56e-46	5.16e-43	HGI_G17384	chr11	56733739	56774351	-	2979	protein_coding	- && sp|P07291|MLE_ARGIR Myosin essential light chain, striated adductor muscle OS=Argopecten irradians OX=31199 PE=1 SV=2 && PF13499:EF-hand domain pair	-
	HGI_G15480	2130.54	1937.21	2524.9	60.2018	37.891	37.1839	2197.55	45.0922	5.61314	8.22e-45	4.34e-42	HGI_G15480	chr10	38774651	38840814	+	2680	protein_coding	- && sp|A8TX70|CO6A5_HUMAN Collagen alpha-5(VI) chain OS=Homo sapiens OX=9606 GN=COL6A5 PE=1 SV=1 && PF00092:von Willebrand factor type A domain	VWA
	HGI_G02198	5060.04	4250.19	3993.43	13.3782	36.9194	12.3946	4434.55	20.8974	7.73028	1.25e-44	6.48e-42	HGI_G02198	chr1	70669231	70679427	+	1954	protein_coding	- && sp|P24032|MLRN_CHICK Myosin regulatory light chain 2, smooth muscle minor isoform OS=Gallus gallus OX=9031 PE=2 SV=2 && PF13405:EF-hand domain	-
	HGI_G03807	10993.8	11914	9959.69	272.023	276.895	422.244	10955.8	323.721	5.07978	2.83e-44	1.44e-41	HGI_G03807	chr3	1343296	1352786	-	4697	protein_coding	- && - && PF00431:CUB domain	CUB
	HGI_G26844	1350.28	1981.37	3019.99	2.2297	3.88625	5.78416	2117.21	3.9667	9.02522	9.17e-43	4.55e-40	HGI_G26844	chr16	77670271	77700117	-	5036	protein_coding	- && sp|P09478|ACH1_DROME Acetylcholine receptor subunit alpha-like 1 OS=Drosophila melanogaster OX=7227 GN=nAChRalpha1 PE=2 SV=2 && PF02932:Neurotransmitter-gated ion-channel transmembrane region|PF02931:Neurotransmitter-gated ion-channel ligand binding domain	Neur_chan_LBD
	HGI_G14429	23506	24320.5	25208.8	384.622	224.431	139.646	24345.1	249.567	6.60965	3.27e-42	1.59e-39	HGI_G14429	chr9	61403387	61406274	-	2888	protein_coding	- && sp|P02518|HSP27_DROME Heat shock protein 27 OS=Drosophila melanogaster OX=7227 GN=Hsp27 PE=1 SV=2 && PF00011:Hsp20/alpha crystallin family	-
	HGI_G25959	22309.9	28036.6	13897.8	297.664	197.227	139.646	21414.8	211.513	6.66309	1.59e-41	7.6e-39	HGI_G25959	chr16	38804877	38852700	+	3395	protein_coding	- && sp|Q9VEN1|FLNA_DROME Filamin-A OS=Drosophila melanogaster OX=7227 GN=cher PE=1 SV=2 && PF00630:Filamin/ABP280 repeat	-
	HGI_G22155	1323.8	3414.49	2887.63	3.34454	8.74407	5.78416	2541.97	5.95759	8.72593	1.65e-41	7.74e-39	HGI_G22155	chr14	22109655	22111118	+	1464	protein_coding	- && - && -	-
	HGI_G18867	3882.63	3648.62	3215.18	120.404	167.109	113.204	3582.14	133.572	4.74536	2.09e-41	9.65e-39	HGI_G18867	chr12	34123827	34157458	-	2838	protein_coding	- && - && -	-
	HGI_G22807	4010.34	3865.25	2870.04	0	0.971563	2.47892	3581.88	1.15016	11.4787	5.55e-41	2.51e-38	HGI_G22807	chr14	49290200	49339903	+	3374	protein_coding	- && sp|P90850|YCF2E_CAEEL Uncharacterized peptidase C1-like protein F26E4.3 OS=Caenorhabditis elegans OX=6239 GN=F26E4.3 PE=1 SV=3 && PF00112:Papain family cysteine protease	Peptidase_C1
	HGI_G07282	14786.1	10627.6	8816.2	207.362	175.853	100.81	11409.9	161.341	6.1458	1e-40	4.45e-38	HGI_G07282	chr5	2247107	2287909	+	3242	protein_coding	- && - && PF00582:Universal stress protein family	Usp
	HGI_G25790	25557.2	14893.6	19959.6	308.813	398.341	195.835	20136.8	300.996	6.06449	1.51e-40	6.59e-38	HGI_G25790	chr16	31311447	31323910	-	4329	protein_coding	- && sp|Q8N2G6|ZCH24_HUMAN Zinc finger CCHC domain-containing protein 24 OS=Homo sapiens OX=9606 GN=ZCCHC24 PE=1 SV=1 && PF13696:Zinc knuckle|PF17180:Zinc-binding domain	-
	novel.5959	33690	28845.7	25894	552.964	483.838	234.672	29476.6	423.825	6.12074	3.8e-40	1.63e-37	novel.5959	chr3	69055747	69057949	-	2012	protein_coding	- && - && -	-
	HGI_G07470	2314.32	3209.52	2794.64	15.6079	8.74407	2.47892	2772.83	8.94362	8.31107	6.26e-40	2.64e-37	HGI_G07470	chr5	9488924	9499615	-	2083	protein_coding	- && sp|Q8L5E0|SODC2_OLEEU Superoxide dismutase [Cu-Zn] 2 OS=Olea europaea OX=4146 GN=OLE5 PE=1 SV=2 && PF00080:Copper/zinc superoxide dismutase (SODC)	-
	HGI_G21028	3778.29	2803.74	3192.56	175.031	170.024	148.735	3258.2	164.597	4.30768	1.13e-39	4.69e-37	HGI_G21028	chr13	43890555	44064876	+	7881	protein_coding	- && sp|Q63421|PDE1C_RAT Calcium/calmodulin-dependent 3',5'-cyclic nucleotide phosphodiesterase 1C OS=Rattus norvegicus OX=10116 GN=Pde1c PE=1 SV=1 && PF00233:3'5'-cyclic nucleotide phosphodiesterase|PF08499:3'5'-cyclic nucleotide phosphodiesterase N-terminal	-
	HGI_G22452	2339.24	1478.94	1103.28	10.0336	12.6303	5.78416	1640.49	9.4827	7.44633	3.22e-39	1.31e-36	HGI_G22452	chr14	37630976	37633198	+	2223	protein_coding	- && - && -	-
	HGI_G14338	4424.61	22872.4	14726.3	14.493	26.2322	8.26308	14007.8	16.3294	9.74854	3.26e-39	1.31e-36	HGI_G14338	chr9	55166505	55247895	-	10144	protein_coding	- && sp|Q23551|UNC22_CAEEL Twitchin OS=Caenorhabditis elegans OX=6239 GN=unc-22 PE=1 SV=3 && PF00069:Protein kinase domain|PF07679:Immunoglobulin I-set domain|PF00041:Fibronectin type III domain	Pkinase
	HGI_G15323	3538.44	5460.85	7671.87	86.9581	76.7535	107.42	5557.05	90.3772	5.94123	3.93e-39	1.56e-36	HGI_G15323	chr10	33584252	33679102	-	5993	protein_coding	- && sp|P53814|SMTN_HUMAN Smoothelin OS=Homo sapiens OX=9606 GN=SMTN PE=1 SV=7 && PF00307:Calponin homology (CH) domain|PF12510:Smoothelin cytoskeleton protein|PF07679:Immunoglobulin I-set domain	I-set
	HGI_G08115	123.036	92.4861	100.527	7567.59	15585.8	6274.99	105.35	9809.46	-6.54385	8.85e-39	3.45e-36	HGI_G08115	chr5	37428481	37459688	-	897	protein_coding	- && sp|P10639|THIO_MOUSE Thioredoxin OS=Mus musculus OX=10090 GN=Txn PE=1 SV=3 && PF00085:Thioredoxin	-
	HGI_G16942	3773.61	2984.55	2486.36	36.79	61.2085	26.4419	3081.51	41.4801	6.2174	1.06e-38	4.08e-36	HGI_G16942	chr11	37316791	37348448	-	3698	protein_coding	- && sp|O08688|CAN5_MOUSE Calpain-5 OS=Mus musculus OX=10090 GN=Capn5 PE=1 SV=1 && PF00648:Calpain family cysteine protease|PF00168:C2 domain|PF01067:Calpain large subunit, domain III	Peptidase_C2
	HGI_G21357	707.066	676.565	634.156	4.45939	7.7725	3.30523	672.596	5.17904	7.03277	1.91e-38	7.22e-36	HGI_G21357	chr13	59436849	59437250	+	402	protein_coding	- && - && PF00235:Profilin	-
	HGI_G23920	3089.91	1804.73	2010.54	13.3782	32.0616	15.6999	2301.72	20.3799	6.81774	3.7e-38	1.38e-35	HGI_G23920	chr15	16744534	16834108	-	2666	protein_coding	- && sp|Q7TNC8|GLRA2_MOUSE Glycine receptor subunit alpha-2 OS=Mus musculus OX=10090 GN=Glra2 PE=1 SV=1 && PF02931:Neurotransmitter-gated ion-channel ligand binding domain|PF02932:Neurotransmitter-gated ion-channel transmembrane region	Neur_chan_LBD
	HGI_G14422	5097.41	14717	7459.92	36.79	74.8103	47.0996	9091.43	52.9	7.42417	3.77e-38	1.38e-35	HGI_G14422	chr9	61190533	61231407	-	1619	protein_coding	- && sp|P82147|L2EFL_DROME Protein lethal(2)essential for life OS=Drosophila melanogaster OX=7227 GN=l(2)efl PE=1 SV=1 && PF00011:Hsp20/alpha crystallin family	-
	HGI_G26342	1686.68	4273.52	5649.6	4.45939	2.91469	0.826308	3869.94	2.73346	10.5215	4.88e-38	1.77e-35	HGI_G26342	chr16	56678045	56719185	-	717	protein_coding	- && sp|O00151|PDLI1_HUMAN PDZ and LIM domain protein 1 OS=Homo sapiens OX=9606 GN=PDLIM1 PE=1 SV=4 && PF00595:PDZ domain	PDZ
	HGI_G21845	1186.75	1248.98	1768.43	2.2297	0.971563	2.47892	1401.39	1.89339	9.5212	5.54e-38	1.98e-35	HGI_G21845	chr14	9900322	9953928	+	7793	protein_coding	- && sp|O89026|ROBO1_MOUSE Roundabout homolog 1 OS=Mus musculus OX=10090 GN=Robo1 PE=1 SV=1 && PF07679:Immunoglobulin I-set domain|PF00041:Fibronectin type III domain|PF13927:Immunoglobulin domain	I-set
	HGI_G09913	2266.04	4265.19	3778.13	49.0533	57.3222	28.0945	3436.45	44.8233	6.26476	1.52e-37	5.35e-35	HGI_G09913	chr6	49197632	49199040	-	705	protein_coding	- && - && -	-
	HGI_G07488	13292.5	16698.3	10978.4	696.78	690.781	604.031	13656.4	663.864	4.36273	1.91e-37	6.64e-35	HGI_G07488	chr5	10446607	10502701	-	4770	protein_coding	- && - && -	-
	HGI_G20679	808.298	995.684	1084.01	8.91878	17.4881	7.43677	962.665	11.2812	6.41998	4.76e-37	1.63e-34	HGI_G20679	chr13	25053392	25068281	-	3465	protein_coding	- && sp|Q54DL6|Y2140_DICDI SET and MYND domain-containing protein DDB_G0292140 OS=Dictyostelium discoideum OX=44689 GN=DDB_G0292140 PE=3 SV=1 && PF00856:SET domain|PF01753:MYND finger	zf-MYND
	HGI_G23546	4237.72	4437.67	3788.18	157.194	205	118.162	4154.52	160.118	4.69848	5.93e-36	2e-33	HGI_G23546	chr15	2124263	2169612	-	5480	protein_coding	- && sp|B7Z0W9|OTOP_DROME Proton channel OtopLc OS=Drosophila melanogaster OX=7227 GN=OtopLc PE=3 SV=2 && PF03189:Otopetrin	-
	HGI_G14419	1932.75	4146.88	3681.79	54.6275	32.0616	29.7471	3253.81	38.8121	6.39543	6.02e-36	2.01e-33	HGI_G14419	chr9	61146189	61170966	-	2714	protein_coding	- && sp|P02518|HSP27_DROME Heat shock protein 27 OS=Drosophila melanogaster OX=7227 GN=Hsp27 PE=1 SV=2 && PF00011:Hsp20/alpha crystallin family	-
	HGI_G24550	663.458	509.09	623.266	17.8376	17.4881	19.0051	598.605	18.1103	5.04425	6.11e-36	2.01e-33	HGI_G24550	chr15	45970515	46049844	-	5283	protein_coding	- && sp|Q17058|MAL1_APIME Alpha-glucosidase OS=Apis mellifera OX=7460 PE=1 SV=1 && PF14604:Variant SH3 domain|PF07782:DC-STAMP-like protein|PF00128:Alpha amylase, catalytic domain	DC_STAMP
	HGI_G26724	5449.39	6699.83	10536.9	103.681	146.706	180.135	7562.03	143.507	5.71799	6.59e-36	2.14e-33	HGI_G26724	chr16	74099809	74130481	+	1665	protein_coding	- && sp|Q5G267|NETR_MACMU Neurotrypsin OS=Macaca mulatta OX=9544 GN=PRSS12 PE=3 SV=1 && PF00431:CUB domain|PF00530:Scavenger receptor cysteine-rich domain	SRCR
	HGI_G23848	978.056	783.216	921.495	28.986	23.3175	15.6999	894.256	22.6678	5.31369	6.71e-36	2.15e-33	HGI_G23848	chr15	14607158	14608906	+	393	protein_coding	- && - && -	-
	HGI_G20220	2786.21	2520.45	3033.4	214.051	189.455	209.882	2780.02	204.463	3.76528	7.07e-36	2.24e-33	HGI_G20220	chr13	8057795	8110574	+	7356	protein_coding	- && - && PF17064:Sleepless protein	-
	HGI_G15723	802.068	1921.38	1342.03	4.45939	4.85781	9.08939	1355.16	6.13553	7.76375	9.9e-36	3.1e-33	HGI_G15723	chr10	48537747	48568161	+	978	protein_coding	- && - && -	-
	HGI_G11923	33621.4	59942.7	46891.5	1343.39	1839.17	1577.42	46818.5	1586.66	4.88297	1.51e-35	4.67e-33	HGI_G11923	chr8	12062126	12172988	+	14069	protein_coding	- && sp|Q96AA8|JKIP2_HUMAN Janus kinase and microtubule-interacting protein 2 OS=Homo sapiens OX=9606 GN=JAKMIP2 PE=1 SV=1 && PF07653:Variant SH3 domain|PF16034:JAKMIP CC3 domain|PF14604:Variant SH3 domain	SH3_2
	HGI_G09690	596.489	1064.01	694.472	6.68909	3.88625	5.78416	784.989	5.45317	7.1756	2.13e-35	6.52e-33	HGI_G09690	chr6	38195467	38198388	+	1618	protein_coding	- && - && -	-
	HGI_G19165	1018.55	1957.21	3266.28	8.91878	7.7725	4.13154	2080.68	6.94094	8.24626	2.93e-35	8.83e-33	HGI_G19165	chr12	44779518	44813429	-	2670	protein_coding	- && sp|Q9D119|PPR27_MOUSE Protein phosphatase 1 regulatory subunit 27 OS=Mus musculus OX=10090 GN=Ppp1r27 PE=2 SV=1 && PF13637:Ankyrin repeats (many copies)	-
	HGI_G09553	10.9019	9.9985	15.9167	605.362	644.146	531.316	12.2724	593.608	-5.58136	3.52e-35	1.05e-32	HGI_G09553	chr6	32684892	32696227	+	1537	protein_coding	- && - && PF00335:Tetraspanin family	Tetraspannin
	HGI_G07788	2619.57	3083.7	2462.91	11.1485	27.2038	5.78416	2722.06	14.7121	7.53784	4.54e-35	1.34e-32	HGI_G07788	chr5	26329888	26418053	+	1356	protein_coding	- && - && PF07974:EGF-like domain|PF02019:WIF domain	EGF_2
	HGI_G02342	4275.1	4917.59	4112.38	102.566	186.54	106.594	4435.03	131.9	5.07135	4.99e-35	1.45e-32	HGI_G02342	chr1	75585832	75597766	+	4296	protein_coding	- && - && -	-
	HGI_G01367	2026.2	2502.96	2039.86	114.829	76.7535	74.3677	2189.67	88.6502	4.62989	7.65e-35	2.2e-32	HGI_G01367	chr1	42144049	42216689	+	6335	protein_coding	- && - && -	-
	HGI_G06250	10386.4	9210.28	4899	209.591	209.858	184.267	8165.23	201.239	5.34274	9.89e-35	2.79e-32	HGI_G06250	chr4	15918958	15978944	+	4803	protein_coding	- && sp|Q5FVB2|LMO41_XENTR LIM domain transcription factor LMO4.1 OS=Xenopus tropicalis OX=8364 GN=lmo4.1 PE=2 SV=1 && PF00412:LIM domain	LIM
	HGI_G19220	2811.13	1192.32	1214.7	15.6079	15.545	14.8735	1739.38	15.3421	6.82515	9.91e-35	2.79e-32	HGI_G19220	chr12	46815255	46832198	+	2774	protein_coding	- && sp|F1NZI4|PGGHG_CHICK Protein-glucosylgalactosylhydroxylysine glucosidase OS=Gallus gallus OX=9031 GN=PGGHG PE=1 SV=3 && PF03632:Glycosyl hydrolase family 65 central catalytic domain	-
	novel.5810	37943.3	16595.8	21736.4	366.785	194.313	157.825	25425.2	239.641	6.73036	1.06e-34	2.96e-32	novel.5810	chr3	16281121	16287670	-	1714	protein_coding	- && sp|P51544|KARG_HALMK Arginine kinase OS=Haliotis madaka OX=81897 PE=2 SV=1 && PF00217:ATP:guanido phosphotransferase, C-terminal catalytic domain|PF02807:ATP:guanido phosphotransferase, N-terminal domain	-
	novel.171	580.915	561.582	525.252	5.57424	2.91469	8.26308	555.917	5.584	6.61562	2.54e-34	7e-32	novel.171	chr1	11380465	11384622	+	4158	protein_coding	- && - && -	-
	HGI_G01687	465.667	422.436	515.2	10.0336	8.74407	5.78416	467.768	8.18728	5.85614	1.58e-33	4.3e-31	HGI_G01687	chr1	53039780	53090114	+	5923	protein_coding	- && sp|Q15822|ACHA2_HUMAN Neuronal acetylcholine receptor subunit alpha-2 OS=Homo sapiens OX=9606 GN=CHRNA2 PE=1 SV=2 && PF02931:Neurotransmitter-gated ion-channel ligand binding domain|PF02932:Neurotransmitter-gated ion-channel transmembrane region	Neur_chan_LBD
	HGI_G08521	1205.44	1355.63	978.46	10.0336	2.91469	1.65262	1179.84	4.86698	7.98204	3.76e-33	1.01e-30	HGI_G08521	chr5	53947958	53971540	+	2333	protein_coding	- && - && PF00001:7 transmembrane receptor (rhodopsin family)	7tm_1
	HGI_G24992	3709.76	4795.11	6373.4	236.348	199.17	206.577	4959.42	214.032	4.53487	3.81e-33	1.02e-30	HGI_G24992	chr16	44345	139012	+	6480	protein_coding	- && sp|Q12923|PTN13_HUMAN Tyrosine-protein phosphatase non-receptor type 13 OS=Homo sapiens OX=9606 GN=PTPN13 PE=1 SV=2 && PF00373:FERM central domain|PF00102:Protein-tyrosine phosphatase|PF00595:PDZ domain|PF09380:FERM C-terminal PH-like domain|PF09379:FERM N-terminal domain	Y_phosphatase
	HGI_G02695	1750.53	2089.69	2817.26	41.2494	68.0094	71.8888	2219.16	60.3825	5.19596	3.93e-33	1.04e-30	HGI_G02695	chr1	88777679	88805215	-	624	protein_coding	- && sp|B3NBB6|CUE_DROER Protein cueball OS=Drosophila erecta OX=7220 GN=cue PE=3 SV=1 && -	-
	HGI_G26579	21858.3	28492.4	35535.4	832.791	1087.18	581.721	28628.7	833.897	5.10166	8.31e-33	2.17e-30	HGI_G26579	chr16	68440508	68480777	-	6570	protein_coding	- && sp|P24733|MYS_ARGIR Myosin heavy chain, striated muscle OS=Argopecten irradians OX=31199 PE=1 SV=1 && PF01576:Myosin tail|PF02736:Myosin N-terminal SH3-like domain|PF00063:Myosin head (motor domain)	Myosin_head
	novel.8790	19491	10023.5	10759.7	186.18	190.426	77.673	13424.7	151.426	6.47161	8.53e-33	2.21e-30	novel.8790	chr9	55158422	55162319	-	2001	protein_coding	- && - && -	-
	HGI_G15137	1228.8	1008.18	1148.52	51.283	58.2938	36.3576	1128.5	48.6448	4.53962	9.27e-33	2.37e-30	HGI_G15137	chr10	25464879	25502009	+	3827	protein_coding	- && - && PF10242:Lipoma HMGIC fusion partner-like protein	-
	HGI_G24652	40961.5	54027.7	39195.4	2578.64	2289.97	1693.93	44728.2	2187.52	4.35396	9.88e-33	2.5e-30	HGI_G24652	chr15	49688106	49702712	-	3751	protein_coding	- && sp|O96064|MYSP_MYTGA Paramyosin OS=Mytilus galloprovincialis OX=29158 PE=2 SV=1 && PF01576:Myosin tail	Myosin_tail_1
	novel.7860	2420.22	1706.41	1227.26	7.80393	1.94313	0.826308	1784.63	3.52446	9.05727	1.06e-32	2.67e-30	novel.7860	chr7	21758488	21780994	+	2433	protein_coding	- && - && -	-
	HGI_G08581	761.575	1176.49	1144.33	6.68909	19.4313	11.5683	1027.46	12.5629	6.34621	1.26e-32	3.13e-30	HGI_G08581	chr5	57110462	57225007	-	4781	protein_coding	- && sp|Q8SWR3|SPR_DROME Sex peptide receptor OS=Drosophila melanogaster OX=7227 GN=SPR PE=1 SV=1 && PF10324:Serpentine type 7TM GPCR chemoreceptor Srw	-
	HGI_G05325	4902.74	3742.77	2787.1	153.849	102.986	106.594	3810.87	121.143	4.97683	1.5e-32	3.69e-30	HGI_G05325	chr3	62670564	62690650	+	1986	protein_coding	- && sp|C1C4R8|BDH2_LITCT 3-hydroxybutyrate dehydrogenase type 2 OS=Lithobates catesbeianus OX=8400 GN=bdh2 PE=2 SV=1 && PF13561:Enoyl-(Acyl carrier protein) reductase	-
	novel.3080	84.1003	59.991	90.4741	1915.31	1560.33	1507.19	78.1885	1660.94	-4.41193	1.57e-32	3.82e-30	novel.3080	chr14	40417766	40423656	-	5849	protein_coding	- && - && -	-
	HGI_G26340	1624.38	2523.79	4177.72	6.68909	20.4028	21.484	2775.3	16.192	7.40909	1.72e-32	4.15e-30	HGI_G26340	chr16	56655255	56659008	+	354	protein_coding	- && - && -	-
	HGI_G20839	35837.6	46469.7	35895.6	3208.53	2949.67	3270.53	39401	3142.91	3.64806	1.81e-32	4.32e-30	HGI_G20839	chr13	33244633	33375034	+	8867	protein_coding	- && sp|Q68CZ2|TENS3_HUMAN Tensin-3 OS=Homo sapiens OX=9606 GN=TNS3 PE=1 SV=2 && PF10409:C2 domain of PTEN tumour-suppressor protein|PF08416:Phosphotyrosine-binding domain|PF00017:SH2 domain	SH2
	HGI_G26725	4955.69	3506.14	5136.08	171.687	239.004	233.845	4532.64	214.845	4.39799	1.93e-32	4.58e-30	HGI_G26725	chr16	74130540	74133015	+	732	protein_coding	- && sp|Q9UGM3|DMBT1_HUMAN Deleted in malignant brain tumors 1 protein OS=Homo sapiens OX=9606 GN=DMBT1 PE=1 SV=2 && PF00100:Zona pellucida-like domain	Zona_pellucida
	HGI_G02159	1685.12	1911.38	1339.52	32.3306	41.7772	16.5262	1645.34	30.2113	5.77375	2e-32	4.69e-30	HGI_G02159	chr1	69351517	69358159	-	3701	protein_coding	- && - && PF10242:Lipoma HMGIC fusion partner-like protein	-
	HGI_G12522	1275.52	1003.18	1319.41	20789.7	28120.9	18754.7	1199.37	22555.1	-4.2333	2.09e-32	4.85e-30	HGI_G12522	chr8	39073027	39092751	-	2302	protein_coding	- && sp|Q27245|YH24_CAEEL Putative aminopeptidase W07G4.4 OS=Caenorhabditis elegans OX=6239 GN=lap-2 PE=3 SV=1 && PF00883:Cytosol aminopeptidase family, catalytic domain	-
	novel.1032	588.702	513.256	649.235	27.8712	28.1753	24.7892	583.731	26.9453	4.43967	3.85e-32	8.87e-30	novel.1032	chr10	18562398	18567308	-	4911	protein_coding	- && - && -	-
	novel.3880	1032.57	1208.15	1306.85	17.8376	33.0331	39.6628	1182.52	30.1778	5.28229	4.15e-32	9.47e-30	novel.3880	chr16	69056789	69084102	+	4481	protein_coding	- && sp|Q9Y662|HS3SB_HUMAN Heparan sulfate glucosamine 3-O-sulfotransferase 3B1 OS=Homo sapiens OX=9606 GN=HS3ST3B1 PE=1 SV=1 && PF00685:Sulfotransferase domain	Sulfotransfer_1
	HGI_G21268	2026.2	1043.18	748.924	3.34454	6.80094	7.43677	1272.77	5.86075	7.74164	4.52e-32	1.02e-29	HGI_G21268	chr13	54711304	54740331	-	2014	protein_coding	- && sp|P39021|MEOX2_XENLA Homeobox protein MOX-2 OS=Xenopus laevis OX=8355 GN=meox2 PE=2 SV=2 && PF00046:Homeodomain	Homeobox
	HGI_G22499	4324.94	14215.4	10331.6	76.9245	115.616	118.988	9623.98	103.843	6.53307	1.41e-31	3.15e-29	HGI_G22499	chr14	39421915	39600419	+	5385	protein_coding	- && sp|Q6P0Q8|MAST2_HUMAN Microtubule-associated serine/threonine-protein kinase 2 OS=Homo sapiens OX=9606 GN=MAST2 PE=1 SV=2 && PF00069:Protein kinase domain|PF08926:Domain of unknown function (DUF1908)|PF17820:PDZ domain	Pkinase
	HGI_G02549	1197.65	1022.35	715.415	32.3306	36.9194	28.0945	978.471	32.4482	4.91567	1.44e-31	3.2e-29	HGI_G02549	chr1	82039912	82059423	-	2769	protein_coding	- && sp|G5CTG7|AQP10_MILTA Aquaporin-10 OS=Milnesium tardigradum OX=46460 GN=AQP10 PE=1 SV=1 && PF00230:Major intrinsic protein	-
	HGI_G01490	12805.1	15150.2	16366.6	1326.67	1324.24	1143.61	14774	1264.84	3.54619	1.91e-31	4.22e-29	HGI_G01490	chr1	46527470	46606349	-	8577	protein_coding	- && sp|P49760|CLK2_HUMAN Dual specificity protein kinase CLK2 OS=Homo sapiens OX=9606 GN=CLK2 PE=1 SV=1 && PF00069:Protein kinase domain	Pkinase
	HGI_G23847	594.932	1415.62	1470.2	13.3782	13.6019	10.742	1160.25	12.574	6.53308	2.73e-31	5.97e-29	HGI_G23847	chr15	14576354	14599733	+	1411	protein_coding	- && sp|Q9JHA8|VWA7_MOUSE von Willebrand factor A domain-containing protein 7 OS=Mus musculus OX=10090 GN=Vwa7 PE=2 SV=1 && -	-
	HGI_G07657	658.786	1937.21	1610.94	13.3782	12.6303	9.9157	1402.31	11.9747	6.87809	3.36e-31	7.28e-29	HGI_G07657	chr5	19082467	19146763	-	1091	protein_coding	- && - && -	-
	HGI_G04752	3960.5	8956.15	6662.41	0	0	0	6526.36	0	15.1682	4.34e-31	9.31e-29	HGI_G04752	chr3	41532924	41549968	+	1746	protein_coding	- && sp|Q9VCA2|ORCT_DROME Organic cation transporter protein OS=Drosophila melanogaster OX=7227 GN=Orct PE=1 SV=1 && PF00083:Sugar (and other) transporter	Sugar_tr
	HGI_G26835	442.305	969.021	892.175	4.45939	2.91469	4.13154	767.834	3.83521	7.64897	4.51e-31	9.6e-29	HGI_G26835	chr16	77492546	77517859	-	1239	protein_coding	- && sp|Q8R4G9|ACHA3_MOUSE Neuronal acetylcholine receptor subunit alpha-3 OS=Mus musculus OX=10090 GN=Chrna3 PE=2 SV=1 && PF02931:Neurotransmitter-gated ion-channel ligand binding domain|PF02932:Neurotransmitter-gated ion-channel transmembrane region	Neur_chan_LBD
	HGI_G04757	7897.64	11666.6	7755.64	1.11485	0	0	9106.62	0.371616	14.6869	5.08e-31	1.07e-28	HGI_G04757	chr3	41599159	41612809	-	4818	protein_coding	- && sp|Q9VCA2|ORCT_DROME Organic cation transporter protein OS=Drosophila melanogaster OX=7227 GN=Orct PE=1 SV=1 && PF00083:Sugar (and other) transporter	Sugar_tr
	HGI_G04409	437.633	494.926	458.234	15.6079	7.7725	10.742	463.598	11.3741	5.36214	6.13e-31	1.28e-28	HGI_G04409	chr3	25131634	25165657	+	2304	protein_coding	- && sp|O14514|AGRB1_HUMAN Adhesion G protein-coupled receptor B1 OS=Homo sapiens OX=9606 GN=ADGRB1 PE=1 SV=2 && PF00002:7 transmembrane receptor (Secretin family)|PF02793:Hormone receptor domain|PF16489:GPCR-Autoproteolysis INducing (GAIN) domain|PF00057:Low-density lipoprotein receptor domain class A|PF01825:GPCR proteolysis site, GPS, motif	7tm_2
	HGI_G29542	404.928	677.398	700.336	2.2297	3.88625	3.30523	594.221	3.14039	7.5501	1.05e-30	2.18e-28	HGI_G29542	chr18	53545995	53546408	-	414	protein_coding	- && sp|G5CTG2|AQP5_MILTA Aquaporin-5 OS=Milnesium tardigradum OX=46460 GN=AQP5 PE=2 SV=1 && PF00230:Major intrinsic protein	-
	HGI_G00408	635.425	1675.58	1481.09	10.0336	14.5734	14.8735	1264.03	13.1602	6.5794	1.18e-30	2.44e-28	HGI_G00408	chr1	2438441	2540687	-	4648	protein_coding	- && - && PF07679:Immunoglobulin I-set domain|PF13927:Immunoglobulin domain	I-set
	HGI_G24453	622.965	907.364	936.574	34.5603	30.1185	23.9629	822.301	29.5472	4.8055	1.27e-30	2.6e-28	HGI_G24453	chr15	41734766	41763993	+	5482	protein_coding	- && sp|Q6KEQ9|PC11X_PIG Protocadherin-11 X-linked OS=Sus scrofa OX=9823 GN=PCDH11X PE=2 SV=1 && PF00028:Cadherin domain|PF08266:Cadherin-like	Cadherin
	HGI_G06306	5865.22	2552.95	3696.87	105.911	77.725	64.452	4038.35	82.6959	5.61194	1.43e-30	2.9e-28	HGI_G06306	chr4	18105764	18151441	-	417	protein_coding	- && - && -	-
	HGI_G13872	1875.13	4756.78	3399.48	32.3306	32.0616	10.742	3343.8	25.0447	7.06932	1.59e-30	3.2e-28	HGI_G13872	chr9	37261618	37304883	+	4191	protein_coding	- && sp|Q96MS0|ROBO3_HUMAN Roundabout homolog 3 OS=Homo sapiens OX=9606 GN=ROBO3 PE=1 SV=2 && PF07679:Immunoglobulin I-set domain|PF13927:Immunoglobulin domain	I-set
	HGI_G06593	450.093	605.742	454.884	3.34454	8.74407	4.13154	503.573	5.40672	6.53822	2.42e-30	4.84e-28	HGI_G06593	chr4	28431242	28443748	+	2880	protein_coding	- && - && PF00059:Lectin C-type domain	Lectin_C
	HGI_G20957	1144.7	2315.49	2980.62	34.5603	35.9478	21.484	2146.93	30.664	6.13436	3.34e-30	6.61e-28	HGI_G20957	chr13	40883340	40906352	+	2863	protein_coding	- && sp|P70701|WN10A_MOUSE Protein Wnt-10a OS=Mus musculus OX=10090 GN=Wnt10a PE=2 SV=1 && PF00110:wnt family	wnt
	HGI_G06959	2860.97	1477.28	2408.45	37.9048	20.4028	11.5683	2248.9	23.292	6.60603	3.49e-30	6.86e-28	HGI_G06959	chr4	43427294	43528120	+	5127	protein_coding	- && sp|P12107|COBA1_HUMAN Collagen alpha-1(XI) chain OS=Homo sapiens OX=9606 GN=COL11A1 PE=1 SV=4 && PF01410:Fibrillar collagen C-terminal domain|PF01391:Collagen triple helix repeat (20 copies)	Collagen
	HGI_G02847	1110.44	1163.99	1435.86	39.0197	55.3791	27.2682	1236.76	40.5556	4.93425	6.71e-30	1.31e-27	HGI_G02847	chr2	4063691	4111929	-	5553	protein_coding	- && sp|P97603|NEO1_RAT Neogenin (Fragment) OS=Rattus norvegicus OX=10116 GN=Neo1 PE=1 SV=1 && PF00041:Fibronectin type III domain|PF13927:Immunoglobulin domain	fn3
	HGI_G12194	18.689	24.9962	22.6185	448.169	488.696	508.18	22.1012	481.682	-4.42952	7.24e-30	1.4e-27	HGI_G12194	chr8	22495972	22564264	+	5606	protein_coding	- && - && -	-
	HGI_G08331	22049.9	22417.5	17934.8	1594.23	2026.68	1655.92	20800.7	1758.94	3.56382	2e-29	3.84e-27	HGI_G08331	chr5	45551415	45566503	-	8539	protein_coding	- && - && -	-
	HGI_G28202	5317.01	6278.22	6160.62	375.704	342.962	218.972	5918.62	312.546	4.24425	2.37e-29	4.53e-27	HGI_G28202	chr17	53049875	53076469	-	3993	protein_coding	- && sp|P98160|PGBM_HUMAN Basement membrane-specific heparan sulfate proteoglycan core protein OS=Homo sapiens OX=9606 GN=HSPG2 PE=1 SV=4 && PF02210:Laminin G domain|PF00054:Laminin G domain|PF00008:EGF-like domain|PF07679:Immunoglobulin I-set domain|PF13927:Immunoglobulin domain	Laminin_G_2
	HGI_G16959	731.984	902.364	623.266	6.68909	1.94313	0.826308	752.538	3.15284	7.98216	2.61e-29	4.94e-27	HGI_G16959	chr11	37945393	37972426	+	2760	protein_coding	- && sp|P14410|SUIS_HUMAN Sucrase-isomaltase, intestinal OS=Homo sapiens OX=9606 GN=SI PE=1 SV=6 && PF16863:N-terminal barrel of NtMGAM and CtMGAM, maltase-glucoamylase|PF01055:Glycosyl hydrolases family 31|PF13802:Galactose mutarotase-like	Glyco_hydro_31
	HGI_G00301	375.337	494.092	490.068	12.2633	9.71563	5.78416	453.166	9.25437	5.63791	2.75e-29	5.15e-27	HGI_G00301	chr0	15513946	15515965	-	363	protein_coding	- && - && -	-
	HGI_G02727	322.385	385.775	392.892	3.34454	6.80094	4.13154	367.017	4.75901	6.26447	3e-29	5.6e-27	HGI_G02727	chr1	89845221	89877941	+	2780	protein_coding	- && sp|H2A0M3|AMO_PINMG Putative amine oxidase [copper-containing] OS=Margaritifera margaritifera OX=102329 PE=1 SV=1 && PF02727:Copper amine oxidase, N2 domain|PF01179:Copper amine oxidase, enzyme domain	-
	HGI_G06076	512.389	1628.92	882.96	3.34454	3.88625	4.13154	1008.09	3.78745	8.04936	3.24e-29	5.99e-27	HGI_G06076	chr4	10218608	10264818	-	816	protein_coding	- && sp|P54821|PRRX1_HUMAN Paired mesoderm homeobox protein 1 OS=Homo sapiens OX=9606 GN=PRRX1 PE=1 SV=2 && PF00046:Homeodomain	Homeobox
	HGI_G29439	6777.86	24193	17532.7	119.289	156.422	223.93	16167.9	166.547	6.60007	4.7e-29	8.63e-27	HGI_G29439	chr18	49099523	49211298	-	7133	protein_coding	- && sp|Q2V2M9|FHOD3_HUMAN FH1/FH2 domain-containing protein 3 OS=Homo sapiens OX=9606 GN=FHOD3 PE=1 SV=2 && PF02181:Formin Homology 2 Domain|PF18382:Formin N-terminal GTPase-binding domain	FH2
	novel.3783	7.78707	5.83246	10.0527	345.603	376.966	454.47	7.89073	392.346	-5.63457	1.04e-28	1.9e-26	novel.3783	chr16	34006902	34027693	+	3772	protein_coding	- && sp|P56405|AQP8_RAT Aquaporin-8 OS=Rattus norvegicus OX=10116 GN=Aqp8 PE=2 SV=1 && PF00230:Major intrinsic protein	-
	HGI_G00577	1278.64	1089.84	1357.95	69.1206	98.1279	77.673	1242.14	81.6405	3.92641	1.05e-28	1.91e-26	HGI_G00577	chr1	8174264	8197330	+	3377	protein_coding	- && sp|P04755|ACH3_DROME Acetylcholine receptor subunit beta-like 1 OS=Drosophila melanogaster OX=7227 GN=nAChRbeta1 PE=2 SV=1 && PF02931:Neurotransmitter-gated ion-channel ligand binding domain|PF02932:Neurotransmitter-gated ion-channel transmembrane region	Neur_chan_LBD
	HGI_G24773	90.33	72.4891	123.983	2610.97	1951.87	1881.5	95.6007	2148.12	-4.48827	1.33e-28	2.4e-26	HGI_G24773	chr15	54994820	55005045	-	2327	protein_coding	- && sp|Q32NR4|TTC29_XENLA Tetratricopeptide repeat protein 29 OS=Xenopus laevis OX=8355 GN=ttc29 PE=2 SV=1 && PF13181:Tetratricopeptide repeat	-
	HGI_G29245	756.903	875.702	745.573	33.4454	41.7772	22.3103	792.726	32.511	4.61346	1.41e-28	2.52e-26	HGI_G29245	chr18	42025782	42033472	+	2480	protein_coding	- && sp|P24369|PPIB_MOUSE Peptidyl-prolyl cis-trans isomerase B OS=Mus musculus OX=10090 GN=Ppib PE=1 SV=2 && PF00160:Cyclophilin type peptidyl-prolyl cis-trans isomerase/CLD	Pro_isomerase
	HGI_G29113	31.1483	15.831	21.7808	960.999	731.587	623.863	22.92	772.149	-5.10345	4.74e-28	8.4e-26	HGI_G29113	chr18	35105672	35115154	+	822	protein_coding	- && sp|O60513|B4GT4_HUMAN Beta-1,4-galactosyltransferase 4 OS=Homo sapiens OX=9606 GN=B4GALT4 PE=1 SV=1 && PF02709:N-terminal domain of galactosyltransferase|PF13733:N-terminal region of glycosyl transferase group 7	-
	HGI_G12479	524.848	1348.96	1153.54	3.34454	4.85781	0.826308	1009.12	3.00956	8.42616	5.2e-28	9.15e-26	HGI_G12479	chr8	37007921	37025841	-	1713	protein_coding	- && - && PF12937:F-box-like	-
	novel.1464	456.322	436.601	345.98	8.91878	2.91469	5.78416	412.968	5.87254	6.15439	5.33e-28	9.32e-26	novel.1464	chr11	65297766	65299518	+	1239	protein_coding	- && - && -	-
	HGI_G22907	1971.69	1456.45	3938.97	0	1.94313	0.826308	2455.7	0.923145	11.3349	6.08e-28	1.06e-25	HGI_G22907	chr14	53287540	53326749	+	1686	protein_coding	- && sp|Q8N5Z0|AADAT_HUMAN Kynurenine/alpha-aminoadipate aminotransferase, mitochondrial OS=Homo sapiens OX=9606 GN=AADAT PE=1 SV=2 && PF00155:Aminotransferase class I and II|PF00188:Cysteine-rich secretory protein family	SCP
	novel.1989	981.171	2217.17	1793.56	44.5939	44.6919	29.7471	1663.97	39.6776	5.39423	6.38e-28	1.1e-25	novel.1989	chr12	34912176	34915862	+	3609	protein_coding	- && - && -	-
	HGI_G05502	138683	109738	95185.4	9461.71	10119.8	8587	114535	9389.5	3.6086	6.79e-28	1.16e-25	HGI_G05502	chr3	70075642	70094174	+	4397	protein_coding	- && sp|O75534|CSDE1_HUMAN Cold shock domain-containing protein E1 OS=Homo sapiens OX=9606 GN=CSDE1 PE=1 SV=2 && PF12901:SUZ-C motif|PF00313:'Cold-shock' DNA-binding domain	CSD
	novel.4290	14681.7	14549.5	10268	614.281	648.032	352.834	13166.4	538.382	4.61255	7.08e-28	1.2e-25	novel.4290	chr17	29186766	29199078	+	3793	protein_coding	- && sp|A1ZA47|ZASP_DROME PDZ and LIM domain protein Zasp OS=Drosophila melanogaster OX=7227 GN=Zasp52 PE=1 SV=2 && PF00595:PDZ domain	PDZ
	novel.3078	19220	13204.7	11438.3	790.427	948.245	756.898	14621	831.857	4.13552	7.18e-28	1.21e-25	novel.3078	chr14	39602976	39605636	-	2661	protein_coding	- && - && -	-
	HGI_G06004	40.4928	23.3298	45.237	1121.54	919.099	872.582	36.3532	971.072	-4.74636	9.59e-28	1.61e-25	HGI_G06004	chr4	6955621	6967204	+	2862	protein_coding	- && sp|Q8BSN3|ODAD3_MOUSE outer dynein arm-docking complex subunit 3 OS=Mus musculus OX=10090 GN=ODAD3 PE=2 SV=2 && -	-
	HGI_G20723	10768	18339.7	20966.5	550.735	800.568	621.384	16691.4	657.562	4.6658	1.05e-27	1.74e-25	HGI_G20723	chr13	27181710	27367127	-	55357	protein_coding	- && sp|A2ASS6|TITIN_MOUSE Titin OS=Mus musculus OX=10090 GN=Ttn PE=1 SV=1 && PF07679:Immunoglobulin I-set domain|PF13927:Immunoglobulin domain|PF00435:Spectrin repeat	I-set
	novel.4439	331.729	360.779	477.502	11.1485	7.7725	11.5683	390.003	10.1631	5.26129	1.14e-27	1.9e-25	novel.4439	chr17	9006906	9009485	-	2505	protein_coding	- && - && -	-
	HGI_G24690	1.55741	3.33283	5.86406	813.839	1120.21	452.817	3.58477	795.623	-7.70684	1.24e-27	2.04e-25	HGI_G24690	chr15	51087252	51096954	+	1311	protein_coding	- && sp|Q9BEG8|S26A2_BOVIN Sulfate transporter OS=Bos taurus OX=9913 GN=SLC26A2 PE=3 SV=1 && PF01740:STAS domain|PF00916:Sulfate permease family	Sulfate_transp
	HGI_G07782	14.0167	3.33283	16.7545	1619.87	1044.43	1176.66	11.368	1280.32	-6.83619	1.38e-27	2.25e-25	HGI_G07782	chr5	25918907	25920880	-	1974	protein_coding	- && - && -	-
	HGI_G05203	6147.11	13092.2	12454.4	311.042	410.971	294.992	10564.6	339.002	4.96195	1.49e-27	2.43e-25	HGI_G05203	chr3	57984650	58097431	-	3576	protein_coding	- && sp|P11532|DMD_HUMAN Dystrophin OS=Homo sapiens OX=9606 GN=DMD PE=1 SV=3 && PF09069:EF-hand|PF00569:Zinc finger, ZZ type|PF00435:Spectrin repeat|PF09068:EF hand|PF00397:WW domain	ZZ
	HGI_G12053	1995.05	1223.15	660.126	3.34454	3.88625	10.742	1292.77	5.99093	7.72122	1.86e-27	3.01e-25	HGI_G12053	chr8	17539098	17540946	-	1849	protein_coding	- && - && -	-
	HGI_G15374	6693.76	3369.49	3049.31	68.0057	82.5829	31.3997	4370.86	60.6628	6.17366	2.61e-27	4.18e-25	HGI_G15374	chr10	35335805	35414287	+	5620	protein_coding	- && sp|P34410|TWK7_CAEEL TWiK family of potassium channels protein 7 OS=Caenorhabditis elegans OX=6239 GN=twk-7 PE=3 SV=3 && PF07885:Ion channel	Ion_trans_2
	HGI_G25214	7150.09	5736.64	2194.83	51.283	74.8103	32.226	5027.19	52.7731	6.57545	2.86e-27	4.56e-25	HGI_G25214	chr16	7448709	7565994	-	3622	protein_coding	- && sp|Q8BNA6|FAT3_MOUSE Protocadherin Fat 3 OS=Mus musculus OX=10090 GN=Fat3 PE=1 SV=2 && PF00028:Cadherin domain	Cadherin
	HGI_G04344	4.67224	3.33283	7.53951	1653.32	1084.26	498.264	5.18153	1078.62	-7.68918	2.92e-27	4.62e-25	HGI_G04344	chr3	22429391	22431020	-	342	protein_coding	- && - && PF04749:PLAC8 family	-
	HGI_G23283	806.74	1079.84	1095.74	76.9245	65.0947	69.4099	994.107	70.4764	3.82004	3.22e-27	5.07e-25	HGI_G23283	chr14	69010576	69103246	-	4624	protein_coding	- && - && -	-
	HGI_G07789	769.362	630.738	516.875	13.3782	16.5166	5.78416	638.992	11.893	5.76289	3.54e-27	5.54e-25	HGI_G07789	chr5	26418479	26419117	+	414	protein_coding	- && - && -	-
	novel.2759	2491.86	2347.98	2534.95	296.549	278.839	246.24	2458.26	273.876	3.16674	4.74e-27	7.37e-25	novel.2759	chr14	30205441	30210788	+	5348	protein_coding	- && - && -	-
	novel.1151	942.235	484.094	435.616	10.0336	7.7725	9.08939	620.648	8.96517	6.11432	5.54e-27	8.56e-25	novel.1151	chr10	48569594	48572073	-	2480	protein_coding	- && - && -	-
	HGI_G27536	1887.59	1482.28	935.737	8.91878	21.3744	4.95785	1435.2	11.7503	6.93859	5.94e-27	9.12e-25	HGI_G27536	chr17	22454583	22462553	+	2011	protein_coding	- && - && PF04749:PLAC8 family	-
	HGI_G02696	353.533	414.938	392.054	13.3782	11.6588	19.0051	386.842	14.6807	4.70957	6.72e-27	1.03e-24	HGI_G02696	chr1	88840976	88963240	+	4959	protein_coding	- && - && PF13927:Immunoglobulin domain|PF07679:Immunoglobulin I-set domain	I-set
	novel.7420	6.22965	3.33283	3.35089	364.555	635.402	385.886	4.30446	461.948	-6.82568	1.03e-26	1.56e-24	novel.7420	chr6	2768037	2770158	-	1774	protein_coding	- && - && -	-
	HGI_G18476	431.404	387.442	381.164	16.7227	22.3459	23.1366	400.003	20.7351	4.26171	1.04e-26	1.57e-24	HGI_G18476	chr12	18463068	18464085	-	718	protein_coding	- && sp|Q8BUZ1|ABRA_MOUSE Actin-binding Rho-activating protein OS=Mus musculus OX=10090 GN=Abra PE=1 SV=1 && PF14705:Costars	-
	HGI_G26841	355.09	327.451	544.52	7.80393	5.82938	9.08939	409.02	7.57423	5.74938	1.05e-26	1.58e-24	HGI_G26841	chr16	77611949	77613230	-	585	protein_coding	- && - && -	-
	HGI_G19149	96.5596	104.151	171.733	2478.31	2460.97	2207.07	124.148	2382.11	-4.25698	1.1e-26	1.64e-24	HGI_G19149	chr12	44318947	44325930	+	444	protein_coding	- && sp|Q41420|CALM3_SOLTU Putative calmodulin-3 (Fragment) OS=Solanum tuberosum OX=4113 GN=PCM3 PE=5 SV=1 && PF13499:EF-hand domain pair	-
	HGI_G21176	929.776	1783.9	2886.79	35.6751	31.09	28.0945	1866.82	31.6199	5.88631	1.34e-26	1.99e-24	HGI_G21176	chr13	50652929	50694142	-	1131	protein_coding	- && sp|P57721|PCBP3_HUMAN Poly(rC)-binding protein 3 OS=Homo sapiens OX=9606 GN=PCBP3 PE=1 SV=2 && PF00013:KH domain	KH_1
	HGI_G12380	1221.01	1167.32	1319.41	104.796	86.4691	66.1047	1235.92	85.7898	3.85236	1.39e-26	2.05e-24	HGI_G12380	chr8	32328333	32329367	-	1035	protein_coding	- && sp|O70528|5HT4R_CAVPO 5-hydroxytryptamine receptor 4 OS=Cavia porcellus OX=10141 GN=HTR4 PE=2 SV=1 && PF00001:7 transmembrane receptor (rhodopsin family)	7tm_1
	HGI_G11095	65.4114	39.1608	46.0748	1322.21	988.08	904.808	50.2156	1071.7	-4.43059	1.76e-26	2.58e-24	HGI_G11095	chr7	33275867	33285926	+	1492	protein_coding	- && sp|Q32L26|EFCB1_BOVIN EF-hand calcium-binding domain-containing protein 1 OS=Bos taurus OX=9913 GN=EFCAB1 PE=2 SV=1 && PF13499:EF-hand domain pair	-
	HGI_G26281	333.287	308.287	463.261	7.80393	8.74407	11.5683	368.278	9.37211	5.28397	2.8e-26	4.08e-24	HGI_G26281	chr16	54777372	54778946	+	1575	protein_coding	- && sp|Q9UUG2|YFT6_SCHPO Uncharacterized leucine-rich repeat-containing protein C926.06c OS=Schizosaccharomyces pombe (strain 972 / ATCC 24843) OX=284812 GN=SPAC926.06c PE=1 SV=1 && PF13855:Leucine rich repeat	-
	HGI_G18619	506.159	510.757	644.209	36.79	33.0331	39.6628	553.708	36.4953	3.92254	3.94e-26	5.71e-24	HGI_G18619	chr12	23987369	23996652	+	2231	protein_coding	- && - && -	-
	novel.4133	1278.64	824.043	1453.45	2.2297	0	0.826308	1185.38	1.01867	10.2622	3.98e-26	5.73e-24	novel.4133	chr16	67179424	67183555	-	1518	protein_coding	- && - && -	-
	HGI_G20801	621.408	2092.19	1870.64	15.6079	21.3744	17.3525	1528.08	18.1116	6.39804	4.06e-26	5.81e-24	HGI_G20801	chr13	30998900	31061128	+	1731	protein_coding	- && sp|P19517|CACB1_RABIT Voltage-dependent L-type calcium channel subunit beta-1 OS=Oryctolagus cuniculus OX=9986 GN=CACNB1 PE=1 SV=1 && PF00625:Guanylate kinase|PF12052:Voltage gated calcium channel subunit beta domain 4Aa N terminal	-
	HGI_G17039	7992.65	4544.32	5296.92	266.449	300.213	178.483	5944.63	248.381	4.58153	4.41e-26	6.28e-24	HGI_G17039	chr11	40966549	41001135	-	396	protein_coding	- && - && -	-
	novel.5903	45.165	54.9917	72.0442	1119.31	1152.27	843.661	57.4003	1038.41	-4.16691	5.68e-26	8.04e-24	novel.5903	chr3	51765745	51772643	-	6899	protein_coding	- && - && -	-
	HGI_G19564	345.746	928.194	980.136	2.2297	3.88625	5.78416	751.358	3.9667	7.53548	1.12e-25	1.58e-23	HGI_G19564	chr12	59760257	59816346	+	2642	protein_coding	- && sp|P15364|AMAL_DROME Protein amalgam OS=Drosophila melanogaster OX=7227 GN=Ama PE=2 SV=2 && PF13927:Immunoglobulin domain|PF07679:Immunoglobulin I-set domain	I-set
	novel.1972	3796.97	2319.65	2331.38	169.457	179.739	167.741	2816	172.312	4.03018	1.13e-25	1.59e-23	novel.1972	chr12	26510125	26515362	+	5238	protein_coding	- && - && -	-
	HGI_G20634	45.165	74.9887	134.873	3299.95	5569.97	3887.78	85.009	4252.57	-5.63593	1.28e-25	1.78e-23	HGI_G20634	chr13	23383831	23390234	-	2931	protein_coding	- && - && PF00876:Innexin	-
	HGI_G07121	387.796	909.03	782.433	5.57424	12.6303	9.9157	693.086	9.37342	6.19871	1.31e-25	1.82e-23	HGI_G07121	chr4	48724212	48931386	+	3333	protein_coding	- && sp|O75052|CAPON_HUMAN Carboxyl-terminal PDZ ligand of neuronal nitric oxide synthase protein OS=Homo sapiens OX=9606 GN=NOS1AP PE=1 SV=3 && PF00640:Phosphotyrosine interaction domain (PTB/PID)	PID
	HGI_G28204	454.765	2610.44	1714.82	5.57424	4.85781	2.47892	1593.34	4.30366	8.55276	1.45e-25	2e-23	HGI_G28204	chr17	53118834	53292200	-	6522	protein_coding	- && sp|Q05793|PGBM_MOUSE Basement membrane-specific heparan sulfate proteoglycan core protein OS=Mus musculus OX=10090 GN=Hspg2 PE=1 SV=1 && PF00057:Low-density lipoprotein receptor domain class A|PF07679:Immunoglobulin I-set domain|PF01390:SEA domain|PF13927:Immunoglobulin domain|PF00052:Laminin B (Domain IV)	I-set
	HGI_G15706	316.155	434.101	426.401	5.57424	0.971563	4.95785	392.219	3.83455	6.6813	1.47e-25	2.01e-23	HGI_G15706	chr10	47774073	47858619	-	729	protein_coding	- && sp|P35446|SPON1_RAT Spondin-1 OS=Rattus norvegicus OX=10116 GN=Spon1 PE=1 SV=1 && PF19028:Spondin-like TSP1 domain	-
	HGI_G22879	8162.4	2846.24	4667.79	0	0.971563	0	5225.48	0.323854	13.8854	1.65e-25	2.25e-23	HGI_G22879	chr14	52265568	52269953	+	604	protein_coding	- && - && -	-
	HGI_G22395	861.25	2184.67	1256.58	8.91878	25.2606	20.6577	1434.17	18.279	6.28605	1.71e-25	2.31e-23	HGI_G22395	chr14	35130341	35134435	+	1952	protein_coding	- && sp|Q9U943|APLP_LOCMI Apolipophorins OS=Locusta migratoria OX=7004 PE=1 SV=2 && PF01347:Lipoprotein amino terminal region	Vitellogenin_N
	HGI_G15992	2119.64	2933.73	2215.78	70.2354	32.0616	19.8314	2423.05	40.7095	5.90411	2.19e-25	2.95e-23	HGI_G15992	chr10	58845253	58906416	+	6488	protein_coding	- && sp|P48547|KCNC1_HUMAN Potassium voltage-gated channel subfamily C member 1 OS=Homo sapiens OX=9606 GN=KCNC1 PE=1 SV=1 && PF00520:Ion transport protein|PF02214:BTB/POZ domain	Ion_trans
	HGI_G26842	336.401	473.262	660.963	1.11485	1.94313	4.13154	490.209	2.3965	7.61757	3.05e-25	4.08e-23	HGI_G26842	chr16	77618000	77642342	-	1273	protein_coding	- && sp|P17644|ACH2_DROME Acetylcholine receptor subunit alpha-like 2 OS=Drosophila melanogaster OX=7227 GN=nAChRalpha2 PE=2 SV=1 && PF02931:Neurotransmitter-gated ion-channel ligand binding domain	Neur_chan_LBD
	HGI_G26125	102.789	64.157	64.5047	1716.87	1286.35	1233.68	77.1503	1412.3	-4.20581	4.56e-25	6.08e-23	HGI_G26125	chr16	45284196	45304000	-	2658	protein_coding	- && - && -	-
	novel.3981	2625.8	1257.31	1112.5	43.4791	34.9763	23.1366	1665.2	33.864	5.62463	5.68e-25	7.53e-23	novel.3981	chr16	12974761	12979418	-	524	protein_coding	- && - && -	-
	HGI_G01229	29.5909	10.8317	26.8071	781.508	989.051	1353.49	22.4099	1041.35	-5.55916	8.47e-25	1.12e-22	HGI_G01229	chr1	37749933	37758482	+	1101	protein_coding	- && sp|Q6NV12|S20AA_DANRE Sodium-dependent phosphate transporter 1-A OS=Danio rerio OX=7955 GN=slc20a1a PE=2 SV=1 && PF01384:Phosphate transporter family	-
	HGI_G20449	3.11483	7.49887	22.6185	1656.66	2748.55	1294	11.0774	1899.74	-7.37376	1.07e-24	1.41e-22	HGI_G20449	chr13	15777337	15818758	-	4769	protein_coding	- && sp|Q9VN14|CONT_DROME Contactin OS=Drosophila melanogaster OX=7227 GN=Cont PE=1 SV=2 && PF13927:Immunoglobulin domain|PF00059:Lectin C-type domain|PF00041:Fibronectin type III domain|PF13895:Immunoglobulin domain	fn3
	HGI_G24089	19424.1	1863.05	9271.92	1.11485	16.5166	8.26308	10186.3	8.6315	10.1964	1.21e-24	1.58e-22	HGI_G24089	chr15	26140500	26162371	-	10115	protein_coding	- && sp|Q10583|HCY1_MEGCR Hemocyanin 1 OS=Megathura crenulata OX=55429 GN=KLH1 PE=1 SV=2 && PF00264:Common central domain of tyrosinase|PF14830:Haemocyanin beta-sandwich	-
	HGI_G20802	274.105	389.941	380.326	15.6079	15.545	15.6999	348.124	15.6176	4.48013	1.25e-24	1.62e-22	HGI_G20802	chr13	31065212	31072141	+	288	protein_coding	- && - && -	-
	HGI_G12788	521.734	599.91	1008.62	0	0.971563	3.30523	710.087	1.4256	8.84203	1.71e-24	2.21e-22	HGI_G12788	chr8	50468863	50470473	+	543	protein_coding	- && - && -	-
	novel.8477	242.957	402.439	355.195	6.68909	9.71563	9.08939	333.53	8.49804	5.28773	1.92e-24	2.47e-22	novel.8477	chr9	10189172	10202827	+	1308	protein_coding	- && sp|P40239|CD9_FELCA CD9 antigen OS=Felis catus OX=9685 GN=CD9 PE=2 SV=2 && PF00335:Tetraspanin family	Tetraspannin
	HGI_G26677	721.082	754.886	2912.76	1.11485	2.91469	1.65262	1462.91	1.89405	9.5839	2.13e-24	2.73e-22	HGI_G26677	chr16	72755782	72796219	+	237	protein_coding	- && - && -	-
	HGI_G08171	1189.86	1270.64	1331.14	154.964	127.275	122.294	1263.88	134.844	3.23037	2.37e-24	3.02e-22	HGI_G08171	chr5	39774399	39865749	+	6462	protein_coding	- && sp|Q2QLH6|MET_OTOGA Hepatocyte growth factor receptor OS=Otolemur garnettii OX=30611 GN=MET PE=3 SV=1 && PF01833:IPT/TIG domain|PF01403:Sema domain|PF07714:Protein tyrosine and serine/threonine kinase	Pkinase_Tyr
	novel.3501	1753.65	815.711	1133.44	44.5939	42.7488	53.71	1234.27	47.0176	4.71173	2.4e-24	3.04e-22	novel.3501	chr15	18105237	18360632	-	3680	protein_coding	- && sp|P22771|GLRA2_RAT Glycine receptor subunit alpha-2 OS=Rattus norvegicus OX=10116 GN=Glra2 PE=1 SV=1 && PF02931:Neurotransmitter-gated ion-channel ligand binding domain	Neur_chan_LBD
	HGI_G26623	540.423	508.257	387.866	21.1821	31.09	24.7892	478.848	25.6871	4.21709	2.5e-24	3.15e-22	HGI_G26623	chr16	70208082	70295906	-	4597	protein_coding	- && sp|O88496|VKGC_RAT Vitamin K-dependent gamma-carboxylase OS=Rattus norvegicus OX=10116 GN=Ggcx PE=1 SV=1 && PF05090:Vitamin K-dependent gamma-carboxylase	VKG_Carbox
	HGI_G14948	3.11483	1.66642	7.53951	920.864	690.781	404.065	4.10692	671.903	-7.31964	2.59e-24	3.24e-22	HGI_G14948	chr10	17351071	17385419	-	297	protein_coding	- && - && -	-
	novel.8234	4530.52	1369.79	1760.06	42.3642	41.7772	32.226	2553.46	38.7891	6.04198	2.8e-24	3.5e-22	novel.8234	chr8	37002196	37003846	+	1651	protein_coding	- && - && -	-
	HGI_G04496	3124.17	3202.02	2650.56	195.098	162.251	93.3728	2992.25	150.241	4.3182	3.13e-24	3.89e-22	HGI_G04496	chr3	29650861	29653676	+	1638	protein_coding	- && - && -	-
	novel.8472	56.0669	29.1623	33.5089	703.469	883.151	807.303	39.5794	797.974	-4.35821	3.38e-24	4.18e-22	novel.8472	chr9	10069331	10071604	+	2178	protein_coding	- && - && -	-
	HGI_G14874	342.631	557.416	486.717	11.1485	16.5166	19.8314	462.255	15.8321	4.85702	3.43e-24	4.22e-22	HGI_G14874	chr10	13693094	13707525	-	2040	protein_coding	- && sp|P28828|PTPRM_MOUSE Receptor-type tyrosine-protein phosphatase mu OS=Mus musculus OX=10090 GN=Ptprm PE=1 SV=2 && PF00102:Protein-tyrosine phosphatase	Y_phosphatase
	HGI_G21009	531.078	1893.05	2034.83	2.2297	9.71563	2.47892	1486.32	4.80808	8.27264	5.13e-24	6.28e-22	HGI_G21009	chr13	43049746	43053729	-	3984	protein_coding	- && - && -	-
	novel.1871	40.4928	23.3298	38.5353	744.718	736.445	555.279	34.1193	678.814	-4.32666	5.33e-24	6.5e-22	novel.1871	chr12	1201382	1204750	+	3369	protein_coding	- && - && -	-
	novel.4174	3064.99	1187.32	1664.56	51.283	52.4644	29.7471	1972.29	44.4982	5.47292	5.8e-24	7.03e-22	novel.4174	chr16	77489353	77490595	-	1158	protein_coding	- && - && -	-
	HGI_G05451	36164.7	53362	39522.1	3346.77	2914.69	2015.37	43016.3	2758.94	3.96281	6.9e-24	8.33e-22	HGI_G05451	chr3	68487903	68537868	-	5687	protein_coding	- && sp|P58003|SESN1_XENLA Sestrin-1 OS=Xenopus laevis OX=8355 GN=sesn1 PE=2 SV=1 && PF04636:PA26 p53-induced protein (sestrin)	PA26
	HGI_G14807	38.9353	31.6619	67.8556	1827.24	1475.8	1046.93	46.1509	1449.99	-4.9674	7.35e-24	8.82e-22	HGI_G14807	chr10	10279550	10336710	-	1649	protein_coding	- && sp|A7MCS3|CP089_DANRE UPF0764 protein C16orf89 homolog OS=Danio rerio OX=7955 PE=2 SV=2 && PF15882:Domain of unknown function (DUF4735)	-
	HGI_G14715	87.2152	86.6536	91.3118	1402.48	1100.78	903.981	88.3935	1135.75	-3.68277	7.55e-24	9.03e-22	HGI_G14715	chr10	6260339	6265459	-	2279	protein_coding	- && sp|Q96DY2|DRC10_HUMAN Dynein regulatory complex protein 10 OS=Homo sapiens OX=9606 GN=IQCD PE=1 SV=2 && -	-
	HGI_G20720	2002.83	17269.9	24304.9	34.5603	54.4075	48.7522	14525.9	45.9067	8.30481	7.87e-24	9.36e-22	HGI_G20720	chr13	26988862	27011079	-	915	protein_coding	- && sp|Q8WZ42|TITIN_HUMAN Titin OS=Homo sapiens OX=9606 GN=TTN PE=1 SV=4 && PF07679:Immunoglobulin I-set domain	I-set
	HGI_G01112	270907	220966	170854	19827.6	16214.4	14090.2	220909	16710.7	3.72461	8.34e-24	9.88e-22	HGI_G01112	chr1	33685595	33718162	-	2311	protein_coding	- && sp|Q9GZ71|TPM_HALDV Tropomyosin OS=Haliotis diversicolor OX=36095 PE=1 SV=1 && PF00261:Tropomyosin	-
	HGI_G05530	7341.65	12249	12206.5	579.721	753.933	751.114	10599	694.923	3.93081	8.63e-24	1.02e-21	HGI_G05530	chr3	71156526	71193430	+	3924	protein_coding	- && sp|O95835|LATS1_HUMAN Serine/threonine-protein kinase LATS1 OS=Homo sapiens OX=9606 GN=LATS1 PE=1 SV=1 && PF00069:Protein kinase domain	Pkinase
	HGI_G23483	5391.77	2999.55	2473.8	104.796	95.2132	44.6206	3621.7	81.5432	5.47561	9.56e-24	1.12e-21	HGI_G23483	chr15	419033	427737	-	1040	protein_coding	- && - && -	-
	HGI_G01958	65.4114	27.4959	63.6669	1950.98	1559.36	1302.26	52.1914	1604.2	-4.95083	9.93e-24	1.16e-21	HGI_G01958	chr1	62980781	62988004	-	3014	protein_coding	- && sp|A0A0R4IFG5|CFA53_DANRE Cilia- and flagella-associated protein 53 OS=Danio rerio OX=7955 GN=cfap53 PE=2 SV=1 && PF13868:Trichohyalin-plectin-homology domain	-
	HGI_G22127	3086.79	3676.11	3208.48	197.328	100.071	84.2834	3323.8	127.227	4.71038	1.04e-23	1.21e-21	HGI_G22127	chr14	21181296	21237429	+	1677	protein_coding	- && - && -	-
	novel.5443	1032.57	539.086	639.183	22.297	24.2891	33.0523	736.944	26.5461	4.78785	1.06e-23	1.22e-21	novel.5443	chr2	26540774	26543878	-	3049	protein_coding	- && - && -	-
	HGI_G20722	2945.07	27679.2	37616.3	88.073	64.1232	46.2733	22746.8	66.1565	8.42687	1.15e-23	1.33e-21	HGI_G20722	chr13	27062722	27094403	-	2850	protein_coding	- && sp|G4SLH0|TTN1_CAEEL Titin homolog OS=Caenorhabditis elegans OX=6239 GN=ttn-1 PE=1 SV=2 && PF00041:Fibronectin type III domain|PF00069:Protein kinase domain|PF07679:Immunoglobulin I-set domain	Pkinase
	HGI_G22438	605.834	948.191	1228.94	34.5603	45.6635	38.0102	927.655	39.4113	4.55694	1.29e-23	1.48e-21	HGI_G22438	chr14	36772807	36802994	+	1899	protein_coding	- && sp|Q9HAR2|AGRL3_HUMAN Adhesion G protein-coupled receptor L3 OS=Homo sapiens OX=9606 GN=ADGRL3 PE=1 SV=2 && PF01825:GPCR proteolysis site, GPS, motif|PF00002:7 transmembrane receptor (Secretin family)|PF16489:GPCR-Autoproteolysis INducing (GAIN) domain	7tm_2
	HGI_G09386	207.136	96.6521	195.189	5473.9	4567.32	3296.97	166.326	4446.06	-4.7435	1.51e-23	1.72e-21	HGI_G09386	chr6	25656147	25668133	-	1536	protein_coding	- && sp|Q8VIG3|RSPH1_MOUSE Radial spoke head 1 homolog OS=Mus musculus OX=10090 GN=Rsph1 PE=1 SV=2 && PF02493:MORN repeat	MORN
	HGI_G00681	851.905	1712.24	1016.16	35.6751	49.5497	52.8837	1193.44	46.0362	4.69346	1.54e-23	1.75e-21	HGI_G00681	chr1	12431095	12502662	+	4933	protein_coding	- && sp|P55088|AQP4_MOUSE Aquaporin-4 OS=Mus musculus OX=10090 GN=Aqp4 PE=1 SV=2 && PF00230:Major intrinsic protein	-
	HGI_G19124	1.55741	0.833208	3.35089	327.765	335.189	317.302	1.91384	326.752	-7.37681	2.01e-23	2.28e-21	HGI_G19124	chr12	43549650	43567303	-	2370	protein_coding	- && sp|Q28HL3|CDIN1_XENTR CDAN1-interacting nuclease 1 OS=Xenopus tropicalis OX=8364 GN=cdin1 PE=2 SV=1 && PF15874:Putative Interleukin 2 receptor, gamma chain	-
	HGI_G17649	1451.51	1137.33	3092.04	0	0	0	1893.62	0	13.3831	2.25e-23	2.53e-21	HGI_G17649	chr11	68948248	69019209	+	1351	protein_coding	- && - && -	-
	HGI_G00578	918.874	1203.15	1171.14	32.3306	65.0947	30.5734	1097.72	42.6662	4.68614	2.51e-23	2.82e-21	HGI_G00578	chr1	8275596	8315944	+	2356	protein_coding	- && sp|P09478|ACH1_DROME Acetylcholine receptor subunit alpha-like 1 OS=Drosophila melanogaster OX=7227 GN=nAChRalpha1 PE=2 SV=2 && PF02931:Neurotransmitter-gated ion-channel ligand binding domain|PF02932:Neurotransmitter-gated ion-channel transmembrane region	Neur_chan_memb
	HGI_G10877	305.253	356.613	460.748	3.34454	9.71563	3.30523	374.205	5.45514	6.10348	2.53e-23	2.82e-21	HGI_G10877	chr7	22900821	22996297	+	3400	protein_coding	- && sp|P50133|PTH1R_PIG Parathyroid hormone/parathyroid hormone-related peptide receptor OS=Sus scrofa OX=9823 GN=PTH1R PE=1 SV=1 && PF02793:Hormone receptor domain|PF00002:7 transmembrane receptor (Secretin family)	7tm_2
	HGI_G23901	4974.38	4103.55	4357.84	334.454	484.81	312.345	4478.59	377.203	3.56966	3.55e-23	3.95e-21	HGI_G23901	chr15	16314810	16317315	+	1203	protein_coding	- && sp|Q6FG11|ANMK_ACIAD Anhydro-N-acetylmuramic acid kinase OS=Acinetobacter baylyi (strain ATCC 33305 / BD413 / ADP1) OX=62977 GN=anmK PE=3 SV=1 && PF03702:Anhydro-N-acetylmuramic acid kinase	-
	HGI_G23418	6.22965	7.49887	5.86406	350.062	401.255	220.624	6.53086	323.981	-5.62488	3.62e-23	4e-21	HGI_G23418	chr14	74659297	74722433	-	4983	protein_coding	- && sp|Q15262|PTPRK_HUMAN Receptor-type tyrosine-protein phosphatase kappa OS=Homo sapiens OX=9606 GN=PTPRK PE=1 SV=2 && PF00102:Protein-tyrosine phosphatase	Y_phosphatase
	HGI_G25733	23.3612	10.8317	18.4299	470.466	472.18	369.36	17.5409	437.335	-4.67288	3.98e-23	4.39e-21	HGI_G25733	chr16	29191471	29196968	-	1399	protein_coding	- && - && PF14988:Domain of unknown function (DUF4515)	-
	novel.4959	29.5909	14.9977	30.158	550.735	892.866	661.047	24.9155	701.549	-4.82876	4.01e-23	4.4e-21	novel.4959	chr18	20337966	20342431	-	2699	protein_coding	- && - && -	-
	HGI_G11993	437.633	964.022	899.715	1.11485	2.91469	0	767.123	1.34318	9.21138	4.09e-23	4.47e-21	HGI_G11993	chr8	14483130	14504167	+	4833	protein_coding	- && - && PF01697:Glycosyltransferase family 92	-
	HGI_G24960	116.806	199.97	192.676	2560.81	3038.08	2214.51	169.817	2604.46	-3.93354	4.71e-23	5.12e-21	HGI_G24960	chr15	62891951	62893520	-	1570	protein_coding	- && - && -	-
	novel.3505	228.94	282.458	250.479	5.57424	10.6872	7.43677	253.959	7.8994	5.00036	4.94e-23	5.35e-21	novel.3505	chr15	21739292	21746900	-	2481	protein_coding	- && - && PF02995:Protein of unknown function (DUF229)	DUF229
	HGI_G22398	23836.2	13856.2	16527.4	1326.67	1410.71	1509.67	18073.3	1415.68	3.67417	5.07e-23	5.46e-21	HGI_G22398	chr14	35153786	35172835	+	11122	protein_coding	- && sp|Q6RG02|VIT_PENME Vitellogenin OS=Penaeus merguiensis OX=71412 PE=1 SV=2 && PF01347:Lipoprotein amino terminal region|PF06448:Domain of Unknown Function (DUF1081)|PF09172:Domain of unknown function (DUF1943)	Vitellogenin_N
	HGI_G19547	14.0167	3.33283	17.5922	1130.46	872.464	713.104	11.6472	905.341	-6.29772	5.51e-23	5.91e-21	HGI_G19547	chr12	58999027	59026248	-	2449	protein_coding	- && - && -	-
	HGI_G11670	510.832	669.899	905.579	9724.82	17738.8	15875.9	695.436	14446.5	-4.37575	5.71e-23	6.11e-21	HGI_G11670	chr8	1855693	1876368	+	5214	protein_coding	- && sp|Q55GQ5|SODC1_DICDI Superoxide dismutase [Cu-Zn] 1 OS=Dictyostelium discoideum OX=44689 GN=sodA PE=2 SV=1 && PF00080:Copper/zinc superoxide dismutase (SODC)	-
	novel.6680	0	0	4.18862	778.164	919.099	551.974	1.39621	749.745	-8.88412	5.74e-23	6.11e-21	novel.6680	chr5	69643147	69674483	+	4084	protein_coding	- && sp|Q96QE2|MYCT_HUMAN Proton myo-inositol cotransporter OS=Homo sapiens OX=9606 GN=SLC2A13 PE=1 SV=3 && PF00083:Sugar (and other) transporter	Sugar_tr
	HGI_G25566	24.9186	17.4974	25.9694	437.02	374.052	352.007	22.7951	387.693	-4.09691	6.97e-23	7.39e-21	HGI_G25566	chr16	23480912	23495194	-	2278	protein_coding	- && sp|Q95LS7|CCD96_MACFA Coiled-coil domain-containing protein 96 OS=Macaca fascicularis OX=9541 GN=CCDC96 PE=2 SV=1 && PF13870:Domain of unknown function (DUF4201)	-
	HGI_G29731	1328.47	3007.88	3058.53	42.3642	73.8388	82.6308	2464.96	66.2779	5.2142	7.06e-23	7.45e-21	HGI_G29731	chr18	60070353	60077811	-	2148	protein_coding	- && sp|Q6C9E7|SET5_YARLI Potential protein lysine methyltransferase SET5 OS=Yarrowia lipolytica (strain CLIB 122 / E 150) OX=284591 GN=SET5 PE=3 SV=1 && PF01753:MYND finger|PF00856:SET domain	SET
	HGI_G11925	2314.32	2198.84	2379.97	127.093	213.744	203.272	2297.71	181.369	3.66162	7.33e-23	7.7e-21	HGI_G11925	chr8	12197080	12205313	+	2679	protein_coding	- && sp|Q7TNF8|RIMB1_MOUSE Peripheral-type benzodiazepine receptor-associated protein 1 OS=Mus musculus OX=10090 GN=Tspoap1 PE=2 SV=2 && -	-
	HGI_G14339	770.92	3690.28	1669.58	11.1485	21.3744	7.43677	2043.59	13.3199	7.26531	7.5e-23	7.85e-21	HGI_G14339	chr9	55260963	55333936	-	3315	protein_coding	- && sp|O01761|UNC89_CAEEL Muscle M-line assembly protein unc-89 OS=Caenorhabditis elegans OX=6239 GN=unc-89 PE=1 SV=3 && PF07679:Immunoglobulin I-set domain	I-set
	novel.2567	580.915	5858.29	1999.64	1.11485	5.82938	4.95785	2812.95	3.96736	9.44934	9.42e-23	9.83e-21	novel.2567	chr13	27132830	27145623	-	3936	protein_coding	- && sp|A2ASS6|TITIN_MOUSE Titin OS=Mus musculus OX=10090 GN=Ttn PE=1 SV=1 && PF00041:Fibronectin type III domain	fn3
	HGI_G16754	1809.71	1783.9	1264.12	127.093	86.4691	71.8888	1619.25	95.1502	4.09202	9.59e-23	9.96e-21	HGI_G16754	chr11	29577114	29648842	+	7294	protein_coding	- && sp|Q86GC8|ACES_CULPI Acetylcholinesterase OS=Culex pipiens OX=7175 GN=ACHE1 PE=2 SV=2 && PF17919:RNase H-like domain found in reverse transcriptase|PF00135:Carboxylesterase family	COesterase
	HGI_G09683	3267.45	10688.4	8279.22	83.6136	143.791	177.656	7411.69	135.02	5.77725	1.14e-22	1.18e-20	HGI_G09683	chr6	37857091	37859943	-	2853	protein_coding	- && - && -	-
	HGI_G10546	1535.61	953.19	1393.13	16039.3	13409.5	14686	1293.98	14711.6	-3.50761	1.16e-22	1.19e-20	HGI_G10546	chr7	7755994	7782029	+	4153	protein_coding	- && - && -	-
	HGI_G27798	2848.51	2642.1	2484.69	331.11	291.469	374.318	2658.43	332.299	2.99949	1.62e-22	1.66e-20	HGI_G27798	chr17	34182635	34188230	+	3241	protein_coding	- && sp|A3KQ55|MEPCE_DANRE 7SK snRNA methylphosphate capping enzyme OS=Danio rerio OX=7955 GN=mepce PE=3 SV=2 && PF06859:Bicoid-interacting protein 3 (Bin3)|PF13847:Methyltransferase domain	-
	HGI_G12590	18.689	14.9977	21.7808	356.751	360.45	288.382	18.4892	335.194	-4.18117	1.7e-22	1.74e-20	HGI_G12590	chr8	42786442	42822803	-	1374	protein_coding	- && sp|G5ECB1|ZIG4_CAEEL Zwei Ig domain protein zig-4 OS=Caenorhabditis elegans OX=6239 GN=zig-4 PE=2 SV=1 && PF13927:Immunoglobulin domain|PF07679:Immunoglobulin I-set domain	I-set
	HGI_G01353	6413.43	1307.3	1744.98	26.7563	20.4028	10.742	3155.24	19.3004	7.35958	1.77e-22	1.8e-20	HGI_G01353	chr1	41458965	41468785	-	1261	protein_coding	- && - && -	-
	HGI_G10710	0	0.833208	3.35089	1205.15	4065.02	773.425	1.3947	2014.53	-10.3385	1.78e-22	1.8e-20	HGI_G10710	chr7	15047624	15063351	+	4504	protein_coding	- && sp|Q8JZR6|S4A8_MOUSE Electroneutral sodium bicarbonate exchanger 1 OS=Mus musculus OX=10090 GN=Slc4a8 PE=2 SV=1 && PF00955:HCO3- transporter family|PF07565:Band 3 cytoplasmic domain	Band_3_cyto
	HGI_G01741	1820.62	888.2	1400.67	16.7227	42.7488	14.8735	1369.83	24.7817	5.78919	1.93e-22	1.95e-20	HGI_G01741	chr1	55417285	55421721	+	2237	protein_coding	- && sp|Q01361|CP2DE_BOVIN Cytochrome P450 2D14 OS=Bos taurus OX=9913 GN=CYP2D14 PE=2 SV=2 && PF00067:Cytochrome P450	p450
	novel.543	15.5741	29.9955	36.0221	714.617	969.62	589.158	27.1972	757.798	-4.77387	2.25e-22	2.26e-20	novel.543	chr1	59103383	59105167	-	1785	protein_coding	- && - && -	-
	HGI_G15144	31.1483	14.9977	38.5353	1054.65	792.795	713.93	28.2271	853.791	-4.92474	2.35e-22	2.36e-20	HGI_G15144	chr10	25844918	25856676	+	1209	protein_coding	- && sp|Q969V4|TEKT1_HUMAN Tektin-1 OS=Homo sapiens OX=9606 GN=TEKT1 PE=1 SV=1 && PF03148:Tektin family	-
	HGI_G20369	524.848	282.458	255.506	3.34454	5.82938	3.30523	354.27	4.15972	6.41159	2.71e-22	2.7e-20	HGI_G20369	chr13	12303704	12344011	-	3837	protein_coding	- && sp|Q9VN14|CONT_DROME Contactin OS=Drosophila melanogaster OX=7227 GN=Cont PE=1 SV=2 && PF13927:Immunoglobulin domain|PF00041:Fibronectin type III domain|PF07679:Immunoglobulin I-set domain	I-set
	HGI_G18879	303.696	1761.4	1381.41	6.68909	2.91469	4.95785	1148.83	4.85387	7.89573	2.72e-22	2.71e-20	HGI_G18879	chr12	34829553	34912067	+	3424	protein_coding	- && sp|G3V9H8|RET_RAT Proto-oncogene tyrosine-protein kinase receptor Ret OS=Rattus norvegicus OX=10116 GN=Ret PE=1 SV=1 && PF07714:Protein tyrosine and serine/threonine kinase	Pkinase_Tyr
	HGI_G15720	1351.83	1897.21	1752.52	1.11485	0	0	1667.19	0.371616	12.2377	2.87e-22	2.84e-20	HGI_G15720	chr10	48334672	48375228	+	2413	protein_coding	- && sp|Q32NI9|TBX1B_XENLA T-box transcription factor TBX1-B OS=Xenopus laevis OX=8355 GN=tbx1-b PE=2 SV=1 && PF00907:T-box	T-box
	HGI_G29018	1211.67	1146.49	1871.47	56.8572	87.4407	45.447	1409.88	63.2483	4.47992	3.21e-22	3.17e-20	HGI_G29018	chr18	31883829	31912621	-	2949	protein_coding	- && sp|Q5RB37|ITIH3_PONAB Inter-alpha-trypsin inhibitor heavy chain H3 OS=Pongo abelii OX=9601 GN=ITIH3 PE=2 SV=1 && PF08487:Vault protein inter-alpha-trypsin domain|PF00092:von Willebrand factor type A domain	VWA
	novel.2248	412.715	318.285	376.975	2701.28	2962.3	2928.44	369.325	2864	-2.95671	3.6e-22	3.54e-20	novel.2248	chr12	60369608	60374125	-	4518	protein_coding	- && - && -	-
	HGI_G13304	131974	90848.8	102301	11775	12518.6	10265.2	108375	11519.6	3.23386	3.82e-22	3.74e-20	HGI_G13304	chr9	12957299	12973771	+	3099	protein_coding	- && sp|Q5M9G3|CAPR1_RAT Caprin-1 OS=Rattus norvegicus OX=10116 GN=Caprin1 PE=1 SV=2 && PF18293:Caprin-1 dimerization domain	-
	HGI_G20823	3920.01	20017.8	20174	28.986	130.189	64.452	14704	74.5425	7.623	5e-22	4.87e-20	HGI_G20823	chr13	32297942	32393195	+	13659	protein_coding	- && sp|A8DYP0|OBSCN_DROME Obscurin OS=Drosophila melanogaster OX=7227 GN=Unc-89 PE=1 SV=1 && PF00069:Protein kinase domain|PF00169:PH domain|PF00041:Fibronectin type III domain|PF07679:Immunoglobulin I-set domain|PF00621:RhoGEF domain	Pkinase
	HGI_G02341	337.959	1055.67	863.692	1.11485	7.7725	4.95785	752.442	4.61507	7.3276	5.37e-22	5.21e-20	HGI_G02341	chr1	75500012	75561637	+	498	protein_coding	- && sp|O01761|UNC89_CAEEL Muscle M-line assembly protein unc-89 OS=Caenorhabditis elegans OX=6239 GN=unc-89 PE=1 SV=3 && PF07679:Immunoglobulin I-set domain	I-set
	HGI_G22423	45.165	20.8302	54.452	1544.06	1343.67	931.249	40.1491	1272.99	-4.99179	6.03e-22	5.83e-20	HGI_G22423	chr14	36142825	36187325	-	5064	protein_coding	- && sp|Q9C093|SPEF2_HUMAN Sperm flagellar protein 2 OS=Homo sapiens OX=9606 GN=SPEF2 PE=1 SV=2 && PF00406:Adenylate kinase|PF06294:CH-like domain in sperm protein	ADK
	HGI_G29387	43659	13265.5	17312.4	547.39	497.44	282.597	24745.6	442.476	5.80574	6.4e-22	6.16e-20	HGI_G29387	chr18	46682564	46726078	-	2273	protein_coding	- && - && -	-
	HGI_G15073	833.216	1908.88	1792.73	1.11485	0	0.826308	1511.61	0.647052	11.2099	6.89e-22	6.61e-20	HGI_G15073	chr10	23101118	23114172	+	2024	protein_coding	- && - && -	-
	HGI_G19388	1090.19	3103.7	2500.6	49.0533	60.2369	77.673	2231.5	62.3211	5.16017	6.91e-22	6.61e-20	HGI_G19388	chr12	52229166	52289261	-	3090	protein_coding	- && sp|Q9Y3X0|CCDC9_HUMAN Coiled-coil domain-containing protein 9 OS=Homo sapiens OX=9606 GN=CCDC9 PE=1 SV=1 && PF15266:Domain of unknown function (DUF4594)	-
	HGI_G21447	974.941	2233.83	1744.14	64.6612	83.5544	74.3677	1650.97	74.1944	4.47569	7.52e-22	7.15e-20	HGI_G21447	chr13	63474754	63523121	+	1800	protein_coding	- && - && PF00418:Tau and MAP protein, tubulin-binding repeat	Tubulin-binding
	HGI_G26381	507.717	718.225	637.507	0	0	2.47892	621.15	0.826308	9.37353	7.56e-22	7.15e-20	HGI_G26381	chr16	58271480	58317744	+	853	protein_coding	- && - && -	-
	novel.5891	6290.39	1392.29	2008.86	41.2494	31.09	19.8314	3230.51	30.7236	6.72026	7.56e-22	7.15e-20	novel.5891	chr3	49013374	49022839	-	427	protein_coding	- && - && -	-
	HGI_G22033	4524.29	2169.67	2698.31	147.16	179.739	118.988	3130.76	148.629	4.39697	7.77e-22	7.32e-20	HGI_G22033	chr14	18304571	18312003	-	2074	protein_coding	- && - && -	-
	HGI_G11174	694.606	963.188	774.894	0	0	0	810.896	0	12.1598	8.41e-22	7.89e-20	HGI_G11174	chr7	36764712	36779794	+	1601	protein_coding	- && sp|P79782|TCF15_CHICK Transcription factor 15 OS=Gallus gallus OX=9031 GN=TCF15 PE=2 SV=2 && PF00010:Helix-loop-helix DNA-binding domain	HLH
	HGI_G07801	18.689	5.83246	20.9431	816.068	617.914	587.505	15.1548	673.829	-5.49355	8.51e-22	7.96e-20	HGI_G07801	chr5	26716201	26735717	-	2161	protein_coding	- && sp|H3BMG3|SMKR1_HUMAN Small lysine-rich protein 1 OS=Homo sapiens OX=9606 GN=SMKR1 PE=4 SV=1 && -	-
	HGI_G18037	5885.47	15411	14091.3	318.846	448.862	456.948	11795.9	408.219	4.85257	9.1e-22	8.48e-20	HGI_G18037	chr12	3424689	3479742	+	3953	protein_coding	- && - && -	-
	HGI_G12277	537.308	874.868	915.631	47.9384	54.4075	48.7522	775.936	50.3661	3.94648	9.21e-22	8.55e-20	HGI_G12277	chr8	28273252	28309152	-	3641	protein_coding	- && sp|Q7LFX5|CHSTF_HUMAN Carbohydrate sulfotransferase 15 OS=Homo sapiens OX=9606 GN=CHST15 PE=1 SV=1 && PF13469:Sulfotransferase family	-
	HGI_G13699	8572	5711.64	4557.21	345.603	304.099	176.83	6280.29	275.511	4.51148	1.03e-21	9.53e-20	HGI_G13699	chr9	30344310	30370248	+	1539	protein_coding	- && - && PF00307:Calponin homology (CH) domain	CH
	HGI_G02707	401.813	323.285	191.001	3.34454	2.91469	2.47892	305.366	2.91272	6.72392	1.03e-21	9.53e-20	HGI_G02707	chr1	89382456	89409403	+	2460	protein_coding	- && sp|Q9V5E1|PAL1_DROME Peptidyl-alpha-hydroxyglycine alpha-amidating lyase 1 OS=Drosophila melanogaster OX=7227 GN=Pal1 PE=1 SV=1 && PF01436:NHL repeat|PF01082:Copper type II ascorbate-dependent monooxygenase, N-terminal domain|PF03712:Copper type II ascorbate-dependent monooxygenase, C-terminal domain	Cu2_monoox_C
	HGI_G13675	10.9019	15.831	23.4562	460.432	331.303	441.249	16.7297	410.995	-4.58564	1.16e-21	1.07e-19	HGI_G13675	chr9	29459498	29514511	-	4444	protein_coding	- && sp|Q8N9Z9|LMTD1_HUMAN Lamin tail domain-containing protein 1 OS=Homo sapiens OX=9606 GN=LMNTD1 PE=2 SV=2 && PF00038:Intermediate filament protein|PF00932:Lamin Tail Domain	Filament
	novel.3379	7514.52	3052.04	2715.06	107.025	106.872	53.71	4427.21	89.2024	5.63477	1.2e-21	1.1e-19	novel.3379	chr15	53666303	53699977	+	1882	protein_coding	- && sp|Q9H8H3|MET7A_HUMAN Methyltransferase-like protein 7A OS=Homo sapiens OX=9606 GN=METTL7A PE=1 SV=1 && PF08241:Methyltransferase domain	Methyltransf_11
	HGI_G08180	9089.07	23701.4	15207.2	337.799	322.559	104.115	15999.2	254.824	5.97327	1.29e-21	1.18e-19	HGI_G08180	chr5	40040070	40074459	-	1065	protein_coding	- && sp|Q9BXW7|HDHD5_HUMAN Haloacid dehalogenase-like hydrolase domain-containing 5 OS=Homo sapiens OX=9606 GN=HDHD5 PE=1 SV=1 && PF13344:Haloacid dehalogenase-like hydrolase	-
	novel.2841	1467.08	456.598	1384.76	1.11485	1.94313	0	1102.81	1.01932	10.1459	1.34e-21	1.22e-19	novel.2841	chr14	54092550	54104639	+	2152	protein_coding	- && - && -	-
	HGI_G25771	57.6243	39.994	77.0705	1337.82	1052.2	878.366	58.2296	1089.46	-4.2252	1.35e-21	1.22e-19	HGI_G25771	chr16	30782353	30806281	-	4298	protein_coding	- && - && -	-
	HGI_G20464	4.67224	0	3.35089	529.553	461.492	316.476	2.67438	435.84	-7.49416	1.46e-21	1.31e-19	HGI_G20464	chr13	16131430	16149390	-	3227	protein_coding	- && - && PF03160:Calx-beta domain	-
	HGI_G24409	4569.45	7926.31	7206.09	531.782	560.592	447.033	6567.28	513.136	3.67824	1.47e-21	1.32e-19	HGI_G24409	chr15	39395401	39446743	-	5475	protein_coding	- && sp|Q27J81|INF2_HUMAN Inverted formin-2 OS=Homo sapiens OX=9606 GN=INF2 PE=1 SV=2 && PF06371:Diaphanous GTPase-binding Domain|PF02181:Formin Homology 2 Domain|PF06367:Diaphanous FH3 Domain	FH2
	novel.4069	214.923	160.809	173.409	1567.48	1652.63	1426.21	183.047	1548.77	-3.08495	1.77e-21	1.59e-19	novel.4069	chr16	37455502	37461615	-	6114	protein_coding	- && - && -	-
	HGI_G20719	32342.8	103121	153211	1387.99	1935.35	1448.52	96225	1590.62	5.91875	1.79e-21	1.6e-19	HGI_G20719	chr13	26971638	26988592	-	3660	protein_coding	- && sp|P11799|MYLK_CHICK Myosin light chain kinase, smooth muscle OS=Gallus gallus OX=9031 GN=Mylk PE=1 SV=2 && PF00069:Protein kinase domain|PF07679:Immunoglobulin I-set domain|PF00041:Fibronectin type III domain	Pkinase
	HGI_G04156	1027.89	852.372	919.82	0	0.971563	0.826308	933.362	0.59929	10.5214	1.79e-21	1.6e-19	HGI_G04156	chr3	14305777	14329572	+	2624	protein_coding	- && sp|Q00492|SUM1_LYTVA Transcription factor SUM-1 OS=Lytechinus variegatus OX=7654 GN=SUM-1 PE=2 SV=1 && PF00010:Helix-loop-helix DNA-binding domain|PF01586:Myogenic Basic domain	HLH
	HGI_G20598	119816	15359.4	39639.4	373.474	87.4407	117.336	58271.7	192.75	8.24077	1.89e-21	1.67e-19	HGI_G20598	chr13	21589587	21615135	+	4751	protein_coding	- && sp|P02460|CO2A1_CHICK Collagen alpha-1(II) chain (Fragment) OS=Gallus gallus OX=9031 GN=COL2A1 PE=2 SV=2 && PF01410:Fibrillar collagen C-terminal domain|PF01391:Collagen triple helix repeat (20 copies)	Collagen
	HGI_G18134	309.925	896.532	520.226	3.34454	0.971563	0.826308	575.561	1.71414	8.46379	1.99e-21	1.76e-19	HGI_G18134	chr12	6694998	6753433	-	1008	protein_coding	- && - && -	-
	novel.154	873.709	479.095	560.437	39.0197	33.0331	33.0523	637.747	35.035	4.18671	2.16e-21	1.9e-19	novel.154	chr1	2437319	2438359	+	1041	protein_coding	- && - && -	-
	HGI_G15322	462.552	517.422	784.109	22.297	6.80094	13.2209	588.028	14.1063	5.39366	2.5e-21	2.2e-19	HGI_G15322	chr10	33582645	33583199	+	555	protein_coding	- && - && -	-
	HGI_G07812	37.3779	41.6604	90.4741	2578.64	1590.45	1495.62	56.5041	1888.24	-5.05312	3.16e-21	2.76e-19	HGI_G07812	chr5	27258994	27354813	+	13195	protein_coding	- && sp|Q63170|DYH7_RAT Dynein axonemal heavy chain 7 OS=Rattus norvegicus OX=10116 GN=Dnah7 PE=2 SV=2 && PF12775:P-loop containing dynein motor region|PF18198:Dynein heavy chain AAA lid domain|PF12780:P-loop containing dynein motor region D4|PF12781:ATP-binding dynein motor region|PF17857:AAA+ lid domain|PF12774:Hydrolytic ATP binding site of dynein motor region|PF18199:Dynein heavy chain C-term…	Dynein_heavy
	HGI_G21159	239.842	549.917	512.686	12.2633	9.71563	12.3946	434.148	11.4579	5.24528	3.88e-21	3.38e-19	HGI_G21159	chr13	49813600	49832379	+	5218	protein_coding	- && sp|P28166|ZFH1_DROME Zinc finger protein 1 OS=Drosophila melanogaster OX=7227 GN=zfh1 PE=1 SV=2 && PF00046:Homeodomain	Homeobox
	HGI_G22441	323.942	324.951	485.879	3.34454	12.6303	5.78416	378.258	7.25301	5.69701	4.02e-21	3.49e-19	HGI_G22441	chr14	36845371	36897819	-	2559	protein_coding	- && sp|Q06806|TIE1_MOUSE Tyrosine-protein kinase receptor Tie-1 OS=Mus musculus OX=10090 GN=Tie1 PE=1 SV=3 && PF07714:Protein tyrosine and serine/threonine kinase	Pkinase_Tyr
	HGI_G25331	93.4448	43.3268	89.6364	1563.02	1327.15	1322.92	75.4693	1404.36	-4.22501	4.32e-21	3.74e-19	HGI_G25331	chr16	13033869	13043405	+	2914	protein_coding	- && sp|Q8N1V2|CFA52_HUMAN Cilia- and flagella-associated protein 52 OS=Homo sapiens OX=9606 GN=CFAP52 PE=1 SV=3 && -	-
	HGI_G27925	49.8372	34.9947	41.0484	783.738	554.762	512.311	41.9601	616.937	-3.88876	4.55e-21	3.92e-19	HGI_G27925	chr17	38685163	38693047	-	1212	protein_coding	- && sp|Q567I9|CB5D1_DANRE Cytochrome b5 domain-containing protein 1 OS=Danio rerio OX=7955 GN=cyb5d1 PE=2 SV=1 && PF00173:Cytochrome b5-like Heme/Steroid binding domain	-
	HGI_G26099	155.741	108.317	265.558	3441.53	3661.82	3748.13	176.539	3617.16	-4.35539	4.89e-21	4.2e-19	HGI_G26099	chr16	44047006	44086118	+	4663	protein_coding	- && sp|O57685|PAX2A_XENLA Paired box protein Pax-2-A OS=Xenopus laevis OX=8355 GN=pax2-a PE=2 SV=2 && PF00292:'Paired box' domain	PAX
	HGI_G23757	17.1315	9.9985	25.1317	587.525	514.928	396.628	17.4206	499.694	-4.84072	5.12e-21	4.39e-19	HGI_G23757	chr15	11479835	11488896	-	1349	protein_coding	- && sp|Q8NEY3|SPAT4_HUMAN Spermatogenesis-associated protein 4 OS=Homo sapiens OX=9606 GN=SPATA4 PE=1 SV=1 && PF06294:CH-like domain in sperm protein	-
	HGI_G15857	7.78707	11.6649	19.2676	380.163	402.227	297.471	12.9065	359.954	-4.75964	5.8e-21	4.95e-19	HGI_G15857	chr10	53521079	53554050	-	1227	protein_coding	- && - && PF11303:Protein of unknown function (DUF3105)	-
	novel.2158	546.652	789.048	784.109	0	0	0	706.603	0	11.9614	6.04e-21	5.13e-19	novel.2158	chr12	19209647	19213409	-	2139	protein_coding	- && - && -	-
	novel.3102	1942.09	744.055	1318.58	0	0.971563	0.826308	1334.91	0.59929	11.0424	6.7e-21	5.68e-19	novel.3102	chr14	49524181	49535026	-	864	protein_coding	- && - && PF00057:Low-density lipoprotein receptor domain class A	Ldl_recept_a
	HGI_G08625	155.741	139.979	170.058	1362.34	1646.8	1195.67	155.259	1401.6	-3.17435	7.09e-21	5.99e-19	HGI_G08625	chr5	59175016	59193362	+	4128	protein_coding	- && - && -	-
	HGI_G09129	87.2152	77.4883	112.255	1260.89	1006.54	908.939	92.3195	1058.79	-3.51756	7.48e-21	6.3e-19	HGI_G09129	chr6	7035674	7049078	+	1593	protein_coding	- && sp|Q9UL16|CFA45_HUMAN Cilia- and flagella-associated protein 45 OS=Homo sapiens OX=9606 GN=CFAP45 PE=1 SV=2 && PF13868:Trichohyalin-plectin-homology domain	-
	HGI_G05053	445.42	1038.18	835.21	3.34454	6.80094	0	772.936	3.38183	7.87141	7.63e-21	6.4e-19	HGI_G05053	chr3	53024401	53040858	-	1980	protein_coding	- && sp|P10632|CP2C8_HUMAN Cytochrome P450 2C8 OS=Homo sapiens OX=9606 GN=CYP2C8 PE=1 SV=2 && PF00067:Cytochrome P450	p450
	HGI_G22397	70807.8	39845.7	44383.4	3971.09	4461.42	4302.59	51679	4245.03	3.60569	1.15e-20	9.6e-19	HGI_G22397	chr14	35138469	35149116	+	7689	protein_coding	- && - && -	-
	HGI_G14042	269.433	1054.01	1177	1.11485	0.971563	1.65262	833.481	1.24634	9.36378	1.18e-20	9.84e-19	HGI_G14042	chr9	43522400	43548948	-	516	protein_coding	- && - && -	-
	novel.1706	105.904	162.476	148.277	1963.25	2605.73	1508.84	138.886	2025.94	-3.86198	1.2e-20	1e-18	novel.1706	chr11	40550772	40590689	-	2792	protein_coding	- && - && -	-
	HGI_G11142	74.7559	34.9947	74.5573	1597.58	1341.73	1032.89	61.436	1324.06	-4.43668	1.23e-20	1.02e-18	HGI_G11142	chr7	35428604	35433559	+	2241	protein_coding	- && sp|Q9JLI7|SPAG6_MOUSE Sperm-associated antigen 6 OS=Mus musculus OX=10090 GN=Spag6 PE=1 SV=1 && PF00514:Armadillo/beta-catenin-like repeat	Arm
	HGI_G01670	31.1483	10.8317	21.7808	1035.69	569.336	646.173	21.2536	750.401	-5.17198	1.29e-20	1.06e-18	HGI_G01670	chr1	52608228	52619567	-	2306	protein_coding	- && - && PF14912:Testicular haploid expressed repeat	-
	HGI_G24024	376.894	315.786	345.98	13.3782	26.2322	16.5262	346.22	18.7122	4.20574	1.43e-20	1.18e-18	HGI_G24024	chr15	23297629	23329928	-	3292	protein_coding	- && sp|Q7TNC8|GLRA2_MOUSE Glycine receptor subunit alpha-2 OS=Mus musculus OX=10090 GN=Glra2 PE=1 SV=1 && PF02932:Neurotransmitter-gated ion-channel transmembrane region|PF02931:Neurotransmitter-gated ion-channel ligand binding domain	Neur_chan_LBD
	HGI_G13837	682.147	1742.24	1667.07	28.986	48.5781	47.0996	1363.82	41.5546	5.03391	1.57e-20	1.29e-18	HGI_G13837	chr9	36030492	36038405	+	5433	protein_coding	- && sp|Q5F3V0|SMYD4_CHICK SET and MYND domain-containing protein 4 OS=Gallus gallus OX=9031 GN=SMYD4 PE=2 SV=1 && PF00856:SET domain	SET
	HGI_G00560	613.621	619.907	502.634	20.0673	25.2606	7.43677	578.721	17.5882	5.05224	1.57e-20	1.29e-18	HGI_G00560	chr1	7716033	7730978	+	2722	protein_coding	- && - && -	-
	HGI_G10485	3.11483	1.66642	4.18862	253.07	203.057	195.009	2.98995	217.045	-6.19027	1.59e-20	1.29e-18	HGI_G10485	chr7	4886172	4905869	-	1349	protein_coding	- && - && -	-
	HGI_G00599	418.944	884.867	1200.46	11.1485	20.4028	6.61047	834.756	12.7206	6.04298	1.59e-20	1.29e-18	HGI_G00599	chr1	9289494	9339370	+	4059	protein_coding	- && sp|Q9UKP4|ATS7_HUMAN A disintegrin and metalloproteinase with thrombospondin motifs 7 OS=Homo sapiens OX=9606 GN=ADAMTS7 PE=1 SV=2 && PF05986:ADAM-TS Spacer 1|PF00090:Thrombospondin type 1 domain|PF01421:Reprolysin (M12B) family zinc metalloprotease|PF19030:Thrombospondin type 1 domain|PF17771:ADAM cysteine-rich domain	TSP_1
	HGI_G05972	537.308	841.54	566.301	50.1681	33.0331	42.968	648.383	42.0564	3.94914	1.63e-20	1.32e-18	HGI_G05972	chr4	5901669	5969788	-	2214	protein_coding	- && sp|Q59ZX3|RBE1_CANAL Repressed by EFG1 protein 1 OS=Candida albicans (strain SC5314 / ATCC MYA-2876) OX=237561 GN=RBE1 PE=1 SV=1 && PF00188:Cysteine-rich secretory protein family	SCP
	novel.3869	0	0.833208	4.18862	539.586	321.587	336.307	1.67394	399.16	-7.71388	1.95e-20	1.57e-18	novel.3869	chr16	67820470	67823763	+	3234	protein_coding	- && - && -	-
	novel.3927	23.3612	25.8294	23.4562	535.127	350.734	337.134	24.2156	407.665	-4.06969	1.97e-20	1.58e-18	novel.3927	chr16	83544835	83546738	+	1904	protein_coding	- && - && -	-
	HGI_G28213	359.763	926.527	749.762	25.6415	22.3459	21.484	678.684	23.1572	4.87698	2.07e-20	1.66e-18	HGI_G28213	chr17	53707189	53824847	+	1767	protein_coding	- && sp|Q8JZW5|SH2D5_MOUSE SH2 domain-containing protein 5 OS=Mus musculus OX=10090 GN=Sh2d5 PE=1 SV=3 && PF00640:Phosphotyrosine interaction domain (PTB/PID)	PID
	novel.2027	671.245	520.755	481.691	15.6079	31.09	11.5683	557.897	19.4221	4.84725	2.24e-20	1.79e-18	novel.2027	chr12	56099848	56103651	+	3439	protein_coding	- && - && -	-
	novel.1309	336.401	399.107	232.049	14.493	9.71563	6.61047	322.519	10.273	4.99272	2.43e-20	1.94e-18	novel.1309	chr11	19594069	19599686	+	2474	protein_coding	- && sp|Q4V8K1|STEA4_RAT Metalloreductase STEAP4 OS=Rattus norvegicus OX=10116 GN=Steap4 PE=1 SV=1 && PF01794:Ferric reductase like transmembrane component|PF03807:NADP oxidoreductase coenzyme F420-dependent	F420_oxidored
	HGI_G08223	1077.73	4916.76	4347.78	18.9524	56.3507	31.3997	3447.42	35.5676	6.59727	2.61e-20	2.07e-18	HGI_G08223	chr5	41932197	41972893	-	2846	protein_coding	- && sp|Q6UXI9|NPNT_HUMAN Nephronectin OS=Homo sapiens OX=9606 GN=NPNT PE=2 SV=3 && PF12662:Complement Clr-like EGF-like|PF14670:Coagulation Factor Xa inhibitory site|PF07645:Calcium-binding EGF domain	EGF_CA
	HGI_G17078	348.861	429.102	183.461	4.45939	3.88625	1.65262	320.475	3.33275	6.62265	2.77e-20	2.19e-18	HGI_G17078	chr11	43068033	43111751	+	1090	protein_coding	- && - && -	-
	HGI_G02598	1258.39	355.78	566.301	14.493	10.6872	9.9157	726.824	11.6986	5.96262	2.78e-20	2.19e-18	HGI_G02598	chr1	85343276	85435506	-	5794	protein_coding	- && sp|Q2V2K5|GNRHR_OCTVU Gonadotropin-releasing hormone receptor OS=Octopus vulgaris OX=6645 GN=GNRHR PE=2 SV=1 && PF00001:7 transmembrane receptor (rhodopsin family)	7tm_1
	HGI_G22121	133.938	131.647	92.1495	1347.85	1686.63	1139.48	119.245	1391.32	-3.54755	2.87e-20	2.26e-18	HGI_G22121	chr14	21085851	21090813	-	1741	protein_coding	- && - && -	-
	HGI_G12130	337.959	325.784	251.317	7.80393	7.7725	1.65262	305.02	5.74302	5.76794	2.9e-20	2.28e-18	HGI_G12130	chr8	20526695	20532877	-	2037	protein_coding	- && - && PF00059:Lectin C-type domain	Lectin_C
	HGI_G02692	8386.67	3643.62	5936.11	318.846	365.308	363.576	5988.8	349.243	4.09962	3e-20	2.34e-18	HGI_G02692	chr1	88758457	88776449	-	741	protein_coding	- && - && -	-
	novel.3482	1.55741	4.16604	15.9167	1073.6	732.558	661.873	7.2134	822.677	-6.76271	3.09e-20	2.41e-18	novel.3482	chr15	11736173	11738120	-	1948	protein_coding	- && - && PF00078:Reverse transcriptase (RNA-dependent DNA polymerase)	RVT_1
	HGI_G01729	23.3612	24.163	40.2107	819.413	580.023	470.996	29.245	623.477	-4.4014	3.29e-20	2.56e-18	HGI_G01729	chr1	55139230	55160554	+	2112	protein_coding	- && sp|Q16959|DYI2_HELCR Dynein intermediate chain 2, ciliary OS=Heliocidaris crassispina OX=1043166 PE=2 SV=1 && -	-
	novel.3315	71.641	50.8257	63.6669	808.265	649.976	589.158	62.0446	682.466	-3.46669	3.9e-20	3.02e-18	novel.3315	chr15	37534141	37541512	+	1755	protein_coding	- && sp|B6CZ61|LRC51_RAT Leucine-rich repeat-containing protein 51 OS=Rattus norvegicus OX=10116 GN=Lrrc51 PE=2 SV=1 && PF14580:Leucine-rich repeat	-
	HGI_G02243	476.569	269.126	376.975	0	3.88625	0.826308	374.223	1.57085	7.87656	3.99e-20	3.08e-18	HGI_G02243	chr1	72038787	72056650	+	1281	protein_coding	- && - && -	-
	HGI_G17578	196.234	670.732	559.599	1.11485	3.88625	3.30523	475.522	2.76878	7.39671	4.03e-20	3.11e-18	HGI_G17578	chr11	65301225	65312942	-	981	protein_coding	- && sp|Q68RJ7|ACH92_ONCMY Neuronal acetylcholine receptor subunit alpha-9-II OS=Oncorhynchus mykiss OX=8022 PE=2 SV=1 && PF02931:Neurotransmitter-gated ion-channel ligand binding domain	Neur_chan_LBD
	HGI_G02157	210.251	648.236	490.906	4.45939	8.74407	4.95785	449.797	6.05377	6.21542	4.54e-20	3.49e-18	HGI_G02157	chr1	69179455	69255722	-	6125	protein_coding	- && - && PF00001:7 transmembrane receptor (rhodopsin family)	7tm_1
	HGI_G20739	1521.59	2714.59	2447.83	173.916	157.393	111.552	2228	147.62	3.91765	4.56e-20	3.49e-18	HGI_G20739	chr13	28621609	28635433	+	6401	protein_coding	- && sp|Q03412|UNC7_CAEEL Innexin unc-7 OS=Caenorhabditis elegans OX=6239 GN=unc-7 PE=1 SV=1 && PF00876:Innexin	-
	novel.4309	12.4593	13.3313	20.1054	288.746	270.094	393.323	15.2987	317.388	-4.35608	4.83e-20	3.68e-18	novel.4309	chr17	34202381	34213457	+	3763	protein_coding	- && sp|V5NAL9|TLR4_PINIB Toll-like receptor 4 OS=Pinctada imbricata OX=66713 PE=2 SV=1 && PF13855:Leucine rich repeat|PF01582:TIR domain	TIR
	HGI_G22396	1513.81	4899.26	3443.88	24.5266	36.9194	81.8045	3285.65	47.7502	6.09943	5.11e-20	3.89e-18	HGI_G22396	chr14	35135019	35138467	+	1764	protein_coding	- && - && PF06448:Domain of Unknown Function (DUF1081)|PF09172:Domain of unknown function (DUF1943)	DUF1081
	HGI_G24496	250.744	2199.67	1720.68	6.68909	7.7725	4.95785	1390.37	6.47315	7.75228	5.16e-20	3.91e-18	HGI_G24496	chr15	43588374	43648309	+	3717	protein_coding	- && sp|Q6NVD0|FREM2_MOUSE FRAS1-related extracellular matrix protein 2 OS=Mus musculus OX=10090 GN=Frem2 PE=1 SV=2 && PF03160:Calx-beta domain	-
	HGI_G06075	299.023	713.226	414.673	3.34454	10.6872	3.30523	475.641	5.77899	6.36565	5.27e-20	3.99e-18	HGI_G06075	chr4	10217956	10218261	-	306	protein_coding	- && - && -	-
	HGI_G14503	2775.31	1443.95	395.405	0	0.971563	1.65262	1538.22	0.874726	10.6896	5.74e-20	4.33e-18	HGI_G14503	chr9	63831049	63831753	+	705	protein_coding	- && sp|P07290|MLE_MIZYE Myosin, essential light chain, adductor muscle OS=Mizuhopecten yessoensis OX=6573 PE=1 SV=1 && PF13499:EF-hand domain pair	-
	HGI_G11256	434.518	2173.84	1541.41	0	0	0	1383.26	0	12.9303	5.95e-20	4.47e-18	HGI_G11256	chr7	40778692	40837968	+	3578	protein_coding	- && sp|Q8WP23|BOLL_MACFA Protein boule-like OS=Macaca fascicularis OX=9541 GN=BOLL PE=2 SV=2 && PF00076:RNA recognition motif. (a.k.a. RRM, RBD, or RNP domain)	RRM_1
	HGI_G02331	3.11483	0.833208	3.35089	434.791	331.303	202.446	2.43298	322.846	-7.10642	7.18e-20	5.39e-18	HGI_G02331	chr1	75182148	75186640	+	474	protein_coding	- && - && -	-
	HGI_G22479	7.78707	10.8317	27.6449	502.796	712.156	736.241	15.4212	650.398	-5.36279	7.26e-20	5.42e-18	HGI_G22479	chr14	38573582	38591034	+	7403	protein_coding	- && - && PF09815:XK-related protein	-
	HGI_G25881	467.224	1490.61	1425.8	28.986	29.1469	30.5734	1127.88	29.5688	5.2537	7.45e-20	5.55e-18	HGI_G25881	chr16	35214499	35272973	-	3006	protein_coding	- && sp|Q5R1P3|NMDE2_CANLF Glutamate receptor ionotropic, NMDA 2B OS=Canis lupus familiaris OX=9615 GN=GRIN2B PE=2 SV=1 && PF01094:Receptor family ligand binding region|PF00060:Ligand-gated ion channel|PF10613:Ligated ion channel L-glutamate- and glycine-binding site	Lig_chan
	novel.8628	135.495	220.8	249.641	2545.2	2209.33	2468.18	201.979	2407.57	-3.57037	7.63e-20	5.67e-18	novel.8628	chr9	61084983	61090169	+	5162	protein_coding	- && - && -	-
	HGI_G08179	36016.7	46949.6	33770.3	1419.2	1035.69	347.049	38912.2	933.979	5.38103	7.65e-20	5.67e-18	HGI_G08179	chr5	40038564	40040037	-	681	protein_coding	- && sp|Q9BXW7|HDHD5_HUMAN Haloacid dehalogenase-like hydrolase domain-containing 5 OS=Homo sapiens OX=9606 GN=HDHD5 PE=1 SV=1 && -	-
	novel.8241	2002.83	4527.65	2483.85	73.5799	15.545	47.9259	3004.78	45.6836	6.04212	7.8e-20	5.76e-18	novel.8241	chr8	39235069	39266643	+	3474	protein_coding	- && sp|B3EWZ5|MLRP1_ACRMI MAM and LDL-receptor class A domain-containing protein 1 (Fragment) OS=Acropora millepora OX=45264 PE=1 SV=1 && PF00629:MAM domain, meprin/A5/mu	-
	novel.388	1051.25	1425.62	947.465	109.255	92.2985	121.467	1141.45	107.674	3.40566	7.97e-20	5.87e-18	novel.388	chr1	83917793	83922867	+	5075	protein_coding	- && - && -	-
	HGI_G01037	224.268	718.225	626.617	7.80393	9.71563	10.742	523.037	9.42052	5.78988	8.11e-20	5.95e-18	HGI_G01037	chr1	26668900	26742365	-	7194	protein_coding	- && sp|Q8BMQ3|BNC2_MOUSE Zinc finger protein basonuclin-2 OS=Mus musculus OX=10090 GN=Bnc2 PE=1 SV=3 && -	-
	novel.7201	4398.14	2901.23	2422.69	199.558	136.019	85.9361	3240.69	140.504	4.5296	8.29e-20	6.07e-18	novel.7201	chr6	47635645	47671969	+	3775	protein_coding	- && sp|D8VNT0|FCNV4_CERRY Ryncolin-4 OS=Cerberus rynchops OX=46267 PE=1 SV=1 && PF00147:Fibrinogen beta and gamma chains, C-terminal globular domain	Fibrinogen_C
	HGI_G18953	112.134	63.3238	96.3381	1575.28	1254.29	1029.58	90.5986	1286.38	-3.83428	8.54e-20	6.24e-18	HGI_G18953	chr12	37440060	37458486	+	3562	protein_coding	- && sp|Q8ND07|BBOF1_HUMAN Basal body-orientation factor 1 OS=Homo sapiens OX=9606 GN=BBOF1 PE=2 SV=3 && PF14988:Domain of unknown function (DUF4515)	-
	HGI_G14017	904.857	534.086	295.716	6.68909	4.85781	0.826308	578.22	4.1244	7.17474	8.63e-20	6.28e-18	HGI_G14017	chr9	41121068	41132000	-	1248	protein_coding	- && - && -	-
	HGI_G20600	87761.8	8967.82	24064.4	283.171	101.043	84.2834	40264.7	156.166	8.01127	8.94e-20	6.49e-18	HGI_G20600	chr13	21651400	21676274	-	5603	protein_coding	- && sp|P18856|CAF1_EPHMU Collagen EMF1-alpha (Fragment) OS=Ephydatia muelleri OX=6052 GN=COLF1 PE=3 SV=2 && PF01410:Fibrillar collagen C-terminal domain|PF01391:Collagen triple helix repeat (20 copies)	Collagen
	HGI_G22329	18.689	7.49887	18.4299	577.491	506.184	331.35	14.8726	471.675	-5.00948	8.96e-20	6.49e-18	HGI_G22329	chr14	32951956	32958584	-	3231	protein_coding	- && sp|Q32L77|CI135_BOVIN Protein C9orf135 homolog OS=Bos taurus OX=9913 PE=2 SV=1 && PF15139:Domain of unknown function (DUF4572)	-
	HGI_G03878	80.9855	87.4868	173.409	1865.14	2015.02	2125.26	113.96	2001.81	-4.12913	9.35e-20	6.75e-18	HGI_G03878	chr3	3592078	3599163	+	651	protein_coding	- && - && PF00644:Poly(ADP-ribose) polymerase catalytic domain	-
	HGI_G20677	965.596	859.037	893.85	44.5939	69.9525	28.0945	906.161	47.547	4.2553	1.03e-19	7.41e-18	HGI_G20677	chr13	24977826	25020348	+	4999	protein_coding	- && sp|P0C7B7|ELIC_DICCH Cys-loop ligand-gated ion channel OS=Dickeya chrysanthemi OX=556 PE=1 SV=1 && PF02931:Neurotransmitter-gated ion-channel ligand binding domain	Neur_chan_LBD
	HGI_G16627	4.67224	1.66642	11.7281	405.805	487.725	414.807	6.02226	436.112	-6.15178	1.14e-19	8.19e-18	HGI_G16627	chr11	24773133	24780154	+	2833	protein_coding	- && - && -	-
	HGI_G00579	2566.62	2976.22	2316.3	33.4454	57.3222	7.43677	2619.71	32.7348	6.32716	1.15e-19	8.25e-18	HGI_G00579	chr1	8347405	8410442	+	3141	protein_coding	- && sp|P09478|ACH1_DROME Acetylcholine receptor subunit alpha-like 1 OS=Drosophila melanogaster OX=7227 GN=nAChRalpha1 PE=2 SV=2 && PF02931:Neurotransmitter-gated ion-channel ligand binding domain|PF02932:Neurotransmitter-gated ion-channel transmembrane region	Neur_chan_LBD
	novel.4181	4.67224	3.33283	10.8904	340.029	242.891	290.861	6.29849	291.26	-5.49623	1.26e-19	8.98e-18	novel.4181	chr16	78719698	78724186	-	4437	protein_coding	- && - && -	-
	HGI_G26450	197.792	171.641	217.808	4.45939	6.80094	2.47892	195.747	4.57975	5.43776	1.31e-19	9.33e-18	HGI_G26450	chr16	63002683	63005960	+	1833	protein_coding	- && sp|Q964E1|ACTC_BIOOB Actin, cytoplasmic OS=Biomphalaria obstructa OX=153466 PE=3 SV=1 && PF00022:Actin	Actin
	HGI_G08051	20.2464	13.3313	17.5922	428.102	319.644	256.156	17.0566	334.634	-4.31203	1.37e-19	9.75e-18	HGI_G08051	chr5	35378548	35382143	-	411	protein_coding	- && sp|A6NFE3|EFC10_HUMAN EF-hand calcium-binding domain-containing protein 10 OS=Homo sapiens OX=9606 GN=EFCAB10 PE=2 SV=2 && PF17819:Family of unknown function (DUF5582)	-
	HGI_G04273	1524.71	1246.48	739.709	1.11485	0	0	1170.3	0.371616	11.7265	1.43e-19	1.01e-17	HGI_G04273	chr3	19144012	19149821	-	966	protein_coding	- && sp|O54975|XPP1_RAT Xaa-Pro aminopeptidase 1 OS=Rattus norvegicus OX=10116 GN=Xpnpep1 PE=1 SV=1 && PF00557:Metallopeptidase family M24|PF16188:C-terminal region of peptidase_M24	Peptidase_M24
	HGI_G05790	1453.07	1307.3	2092.63	159.423	107.843	130.557	1617.67	132.608	3.60982	1.45e-19	1.03e-17	HGI_G05790	chr3	80334731	80358269	-	1382	protein_coding	- && - && PF17175:Modulator of levamisole receptor-1	-
	novel.7526	60.7391	12.4981	43.5616	4030.17	2487.2	1610.47	38.9329	2709.28	-6.13519	1.47e-19	1.03e-17	novel.7526	chr6	30784399	30785057	-	659	protein_coding	- && - && -	-
	HGI_G05949	38.9353	32.4951	46.0748	610.937	508.127	406.544	39.1684	508.536	-3.69778	1.55e-19	1.09e-17	HGI_G05949	chr4	5164761	5175617	-	1533	protein_coding	- && sp|Q0VFX2|CF157_MOUSE Cilia- and flagella-associated protein 157 OS=Mus musculus OX=10090 GN=Cfap157 PE=1 SV=1 && -	-
	HGI_G17023	88.7726	113.316	248.804	5224.18	4890.85	3239.13	150.298	4451.38	-4.88399	1.59e-19	1.11e-17	HGI_G17023	chr11	40462679	40466494	+	1519	protein_coding	- && - && PF00229:TNF(Tumour Necrosis Factor) family	-
	novel.7976	42.0502	16.6642	90.4741	4703.54	3655.02	2292.18	49.7295	3550.25	-6.15466	1.59e-19	1.11e-17	novel.7976	chr7	4014341	4073829	-	10309	protein_coding	- && sp|P68362|TBA1A_CRIGR Tubulin alpha-1A chain OS=Cricetulus griseus OX=10029 GN=TUBA1A PE=2 SV=1 && PF03953:Tubulin C-terminal domain|PF00091:Tubulin/FtsZ family, GTPase domain	Tubulin
	HGI_G20555	63.854	26.6627	100.527	2220.78	2584.36	1870.76	63.6811	2225.3	-5.12711	1.79e-19	1.24e-17	HGI_G20555	chr13	20258276	20287179	+	2537	protein_coding	- && sp|Q91WU5|AS3MT_MOUSE Arsenite methyltransferase OS=Mus musculus OX=10090 GN=As3mt PE=1 SV=2 && PF13847:Methyltransferase domain	-
	HGI_G08080	17.1315	4.16604	19.2676	840.595	699.525	505.701	13.5217	681.94	-5.6767	2.14e-19	1.49e-17	HGI_G08080	chr5	36373644	36376306	+	726	protein_coding	- && sp|Q86XH1|DRC11_HUMAN Dynein regulatory complex protein 11 OS=Homo sapiens OX=9606 GN=IQCA1 PE=2 SV=1 && PF00004:ATPase family associated with various cellular activities (AAA)	AAA
	HGI_G22504	144.839	77.4883	129.009	1864.03	1614.74	1323.75	117.112	1600.84	-3.77807	2.2e-19	1.53e-17	HGI_G22504	chr14	39751600	39768385	-	4422	protein_coding	- && sp|Q96MR6|CFA57_HUMAN Cilia- and flagella-associated protein 57 OS=Homo sapiens OX=9606 GN=CFAP57 PE=2 SV=3 && -	-
	novel.2384	1702.25	3699.44	4259.82	137.126	70.9241	133.036	3220.51	113.695	4.82438	2.36e-19	1.63e-17	novel.2384	chr13	25531992	25574383	+	6883	protein_coding	- && sp|Q32LP4|S4A10_BOVIN Sodium-driven chloride bicarbonate exchanger OS=Bos taurus OX=9913 GN=SLC4A10 PE=2 SV=1 && PF07565:Band 3 cytoplasmic domain|PF00955:HCO3- transporter family	Band_3_cyto
	HGI_G15883	934.448	378.276	389.541	13.3782	3.88625	6.61047	567.422	7.9583	6.17268	2.36e-19	1.63e-17	HGI_G15883	chr10	54833330	54841642	+	3373	protein_coding	- && - && -	-
	novel.4089	12.4593	4.16604	6.70178	248.611	222.488	228.887	7.77571	233.329	-4.99668	2.39e-19	1.64e-17	novel.4089	chr16	44182228	44184529	-	2302	protein_coding	- && - && -	-
	HGI_G21010	218.038	1034.84	973.434	1.11485	1.94313	0.826308	742.105	1.29476	9.17694	2.52e-19	1.72e-17	HGI_G21010	chr13	43054133	43071728	-	1857	protein_coding	- && - && -	-
	HGI_G15226	1540.28	1228.98	1979.54	113.714	166.137	126.425	1582.93	135.426	3.54668	2.61e-19	1.79e-17	HGI_G15226	chr10	28702547	28709410	+	3495	protein_coding	- && - && -	-
	HGI_G08267	56.0669	24.163	62.8292	1369.03	893.838	1141.13	47.6864	1134.67	-4.5789	2.77e-19	1.88e-17	HGI_G08267	chr5	43227209	43247599	+	3151	protein_coding	- && sp|Q9NUV9|GIMA4_HUMAN GTPase IMAP family member 4 OS=Homo sapiens OX=9606 GN=GIMAP4 PE=1 SV=1 && PF04548:AIG1 family	-
	HGI_G12537	2580.63	708.227	606.511	0	0	0	1298.46	0	12.838	2.87e-19	1.95e-17	HGI_G12537	chr8	39633316	39654716	-	4629	protein_coding	- && sp|Q9C056|NKX62_HUMAN Homeobox protein Nkx-6.2 OS=Homo sapiens OX=9606 GN=NKX6-2 PE=1 SV=2 && PF00046:Homeodomain	Homeobox
	HGI_G17934	495.258	264.127	464.936	15.6079	23.3175	14.8735	408.107	17.933	4.50811	3.07e-19	2.08e-17	HGI_G17934	chr12	1308228	1324109	-	522	protein_coding	- && - && -	-
	HGI_G02277	35.8205	34.9947	37.6975	577.491	432.346	361.923	36.1709	457.253	-3.65878	3.29e-19	2.22e-17	HGI_G02277	chr1	73597691	73600753	-	1137	protein_coding	- && sp|Q99932|SPAG8_HUMAN Sperm-associated antigen 8 OS=Homo sapiens OX=9606 GN=SPAG8 PE=1 SV=3 && -	-
	novel.6691	0	0.833208	5.02634	279.827	276.895	286.729	1.95318	281.15	-6.98831	3.58e-19	2.42e-17	novel.6691	chr5	72560652	72563727	+	3076	protein_coding	- && - && -	-
	HGI_G14375	9.34448	2.49962	13.4036	607.592	418.744	381.754	8.41589	469.363	-5.81324	3.73e-19	2.51e-17	HGI_G14375	chr9	57974072	57987596	+	1625	protein_coding	- && sp|Q9D3W1|RSP14_MOUSE Radial spoke head 14 homolog OS=Mus musculus OX=10090 GN=Rsph14 PE=2 SV=1 && PF13646:HEAT repeats	-
	HGI_G24350	3.11483	0.833208	8.37723	695.665	514.928	323.087	4.10842	511.227	-6.92815	3.96e-19	2.65e-17	HGI_G24350	chr15	37250685	37255317	+	885	protein_coding	- && sp|P04111|SPE2C_STRPU Calcium-binding protein SPEC 2C OS=Strongylocentrotus purpuratus OX=7668 GN=SPEC2C PE=2 SV=2 && PF13499:EF-hand domain pair	-
	novel.6023	35.8205	44.9932	70.3687	687.861	670.378	680.052	50.3942	679.43	-3.73913	3.99e-19	2.67e-17	novel.6023	chr4	11249670	11253411	+	3140	protein_coding	- && sp|P35072|TCB1_CAEBR Transposable element Tcb1 transposase OS=Caenorhabditis briggsae OX=6238 PE=3 SV=1 && -	-
	HGI_G27669	32.7057	19.997	48.5879	811.609	604.312	628.821	33.7635	681.581	-4.33366	4.49e-19	3e-17	HGI_G27669	chr17	27817313	27832563	+	1624	protein_coding	- && sp|Q32KP2|LRC23_BOVIN Leucine-rich repeat-containing protein 23 OS=Bos taurus OX=9913 GN=LRRC23 PE=2 SV=1 && PF14580:Leucine-rich repeat	-
	HGI_G28007	501.487	1683.91	1032.07	18.9524	7.7725	3.30523	1072.49	10.01	6.76764	4.82e-19	3.21e-17	HGI_G28007	chr17	43148732	43207760	+	3689	protein_coding	- && sp|O15344|TRI18_HUMAN E3 ubiquitin-protein ligase Midline-1 OS=Homo sapiens OX=9606 GN=MID1 PE=1 SV=1 && PF13920:Zinc finger, C3HC4 type (RING finger)|PF00643:B-box zinc finger	zf-B_box
	HGI_G23098	62.2965	57.4914	46.9125	489.418	743.246	624.689	55.5668	619.118	-3.48429	4.84e-19	3.21e-17	HGI_G23098	chr14	61859166	61864603	-	3590	protein_coding	- && - && -	-
	HGI_G10020	800.511	579.913	544.52	18.9524	44.6919	33.8786	641.648	32.5076	4.29682	4.86e-19	3.21e-17	HGI_G10020	chr6	58061559	58082918	+	3630	protein_coding	- && - && PF00530:Scavenger receptor cysteine-rich domain|PF13927:Immunoglobulin domain	SRCR
	HGI_G11765	7.78707	0.833208	10.8904	1341.16	1143.53	467.69	6.50356	984.127	-7.25968	5.25e-19	3.47e-17	HGI_G11765	chr8	5028279	5049302	+	1611	protein_coding	- && sp|Q8IUN9|CLC10_HUMAN C-type lectin domain family 10 member A OS=Homo sapiens OX=9606 GN=CLEC10A PE=1 SV=1 && PF02174:PTB domain (IRS-1 type)|PF00059:Lectin C-type domain	Lectin_C
	HGI_G28880	7298.04	6178.24	7604.01	319.961	485.781	169.393	7026.76	325.045	4.43469	5.34e-19	3.51e-17	HGI_G28880	chr18	26145052	26201222	+	16259	protein_coding	- && sp|P21941|MATN1_HUMAN Cartilage matrix protein OS=Homo sapiens OX=9606 GN=MATN1 PE=1 SV=1 && PF00092:von Willebrand factor type A domain	VWA
	HGI_G02118	20.2464	11.6649	16.7545	329.995	252.606	249.545	16.2219	277.382	-4.12233	5.51e-19	3.62e-17	HGI_G02118	chr1	67931297	67947528	+	1989	protein_coding	- && - && PF13882:Bravo-like intracellular region|PF13927:Immunoglobulin domain|PF07679:Immunoglobulin I-set domain	I-set
	HGI_G23104	183.775	164.975	191.001	1275.39	1089.12	1298.96	179.917	1221.15	-2.76344	5.59e-19	3.66e-17	HGI_G23104	chr14	61965597	61994063	-	3888	protein_coding	- && - && PF00051:Kringle domain	-
	HGI_G02782	7.78707	2.49962	15.079	649.956	743.246	392.496	8.45524	595.233	-6.13041	5.76e-19	3.76e-17	HGI_G02782	chr1	91006860	91020715	-	1655	protein_coding	- && sp|Q2R1Z5|CML6_ORYSJ Putative calmodulin-like protein 6 OS=Oryza sativa subsp. japonica OX=39947 GN=CML6 PE=3 SV=1 && PF13499:EF-hand domain pair	-
	HGI_G16866	225.825	2043.86	1130.93	1.11485	4.85781	1.65262	1133.54	2.54176	8.79676	5.78e-19	3.77e-17	HGI_G16866	chr11	34863876	34909159	-	2244	protein_coding	- && sp|Q69ZK9|NLGN2_MOUSE Neuroligin-2 OS=Mus musculus OX=10090 GN=Nlgn2 PE=1 SV=2 && PF00135:Carboxylesterase family	COesterase
	novel.7982	18.689	4.99925	41.8862	2492.8	2998.24	1404.72	21.8581	2298.59	-6.71146	5.83e-19	3.79e-17	novel.7982	chr7	5999282	6000607	-	1326	protein_coding	- && - && -	-
	HGI_G08702	476.569	2165.51	2219.97	27.8712	18.4597	28.0945	1620.68	24.8085	6.02998	6.48e-19	4.2e-17	HGI_G08702	chr5	63765851	63852109	-	5421	protein_coding	- && sp|Q25452|CAC1M_MUSDO Muscle calcium channel subunit alpha-1 OS=Musca domestica OX=7370 PE=2 SV=1 && PF16885:Voltage-gated calcium channel subunit alpha, C-term|PF00520:Ion transport protein|PF08763:Voltage gated calcium channel IQ domain	Ion_trans
	HGI_G22916	680.59	403.273	1406.54	0	0	0	830.133	0	12.1934	6.73e-19	4.35e-17	HGI_G22916	chr14	54104653	54105870	-	1218	protein_coding	- && sp|Q8N0N9|ODH_HALDH Opine dehydrogenase OS=Haliotis discus hannai OX=42344 GN=tadh PE=2 SV=1 && PF02317:NAD/NADP octopine/nopaline dehydrogenase, alpha-helical domain	-
	novel.5730	196.234	379.943	310.795	2.2297	0	3.30523	295.657	1.84498	7.29194	6.81e-19	4.39e-17	novel.5730	chr3	68087102	68090260	+	2541	protein_coding	- && - && -	-
	HGI_G06320	31.1483	19.997	97.1759	2948.77	3567.58	2353.33	49.4404	2956.56	-5.89445	7.06e-19	4.54e-17	HGI_G06320	chr4	18334290	18351461	+	687	protein_coding	- && - && -	-
	HGI_G19456	79.4281	38.3276	59.4783	1092.55	880.236	753.593	59.078	908.793	-3.95622	7.54e-19	4.84e-17	HGI_G19456	chr12	55916077	55932762	-	1257	protein_coding	- && sp|Q2KID4|DNAL1_BOVIN Dynein axonemal light chain 1 OS=Bos taurus OX=9913 GN=DNAL1 PE=2 SV=1 && -	-
	HGI_G13639	3.11483	0.833208	12.5658	1045.73	765.592	2477.27	5.50463	1429.53	-7.98508	8.06e-19	5.16e-17	HGI_G13639	chr9	28264070	28277669	+	2948	protein_coding	- && - && -	-
	HGI_G15589	140.167	164.142	216.133	1527.34	2052.91	1589.82	173.481	1723.36	-3.30875	8.22e-19	5.25e-17	HGI_G15589	chr10	42303583	42351670	+	4723	protein_coding	- && sp|P28661|SEPT4_MOUSE Septin-4 OS=Mus musculus OX=10090 GN=Septin4 PE=1 SV=1 && PF00735:Septin	GTP_CDC
	HGI_G04787	4.67224	1.66642	8.37723	244.152	273.009	234.672	4.9053	250.611	-5.66852	8.3e-19	5.28e-17	HGI_G04787	chr3	42976434	43008617	+	5171	protein_coding	- && - && PF01302:CAP-Gly domain	-
	novel.8442	747.559	424.936	410.484	0	0	0	527.66	0	11.5383	8.56e-19	5.43e-17	novel.8442	chr8	55245316	55282960	-	1477	protein_coding	- && - && -	-
	novel.2552	0	4.16604	4.18862	313.272	645.118	250.371	2.78489	402.92	-7.02713	8.6e-19	5.44e-17	novel.2552	chr13	23394898	23410508	-	990	protein_coding	- && - && -	-
	HGI_G21579	57.6243	13.3313	77.9082	3628.83	2789.36	2389.68	49.6213	2935.96	-5.89017	8.61e-19	5.44e-17	HGI_G21579	chr14	1072367	1076536	+	1940	protein_coding	- && sp|Q9UIF3|TEKT2_HUMAN Tektin-2 OS=Homo sapiens OX=9606 GN=TEKT2 PE=1 SV=1 && PF03148:Tektin family	-
	HGI_G10060	577.8	334.95	538.656	34.5603	20.4028	28.0945	483.802	27.6859	4.12944	8.83e-19	5.57e-17	HGI_G10060	chr6	60755586	60769611	+	2769	protein_coding	- && sp|Q5R412|NEGR1_PONAB Neuronal growth regulator 1 OS=Pongo abelii OX=9601 GN=NEGR1 PE=2 SV=1 && PF13895:Immunoglobulin domain|PF00041:Fibronectin type III domain	fn3
	HGI_G29449	20.2464	32.4951	54.452	623.2	823.885	844.487	35.7312	763.857	-4.39762	9.08e-19	5.71e-17	HGI_G29449	chr18	49536485	49558523	-	4422	protein_coding	- && sp|P52183|ANNU_SCHAM Annulin OS=Schistocerca americana OX=7009 PE=2 SV=1 && PF00868:Transglutaminase family|PF01841:Transglutaminase-like superfamily	Transglut_core
	HGI_G04710	6405.64	6320.72	6291.3	884.074	685.923	519.748	6339.22	696.582	3.18649	9.16e-19	5.74e-17	HGI_G04710	chr3	40023672	40134988	+	8243	protein_coding	- && sp|P39087|GRIK2_MOUSE Glutamate receptor ionotropic, kainate 2 OS=Mus musculus OX=10090 GN=Grik2 PE=1 SV=4 && PF10613:Ligated ion channel L-glutamate- and glycine-binding site|PF01094:Receptor family ligand binding region|PF00060:Ligand-gated ion channel	ANF_receptor
	HGI_G22444	28.0334	34.9947	48.5879	686.746	429.431	627.994	37.2054	581.39	-3.95209	9.31e-19	5.83e-17	HGI_G22444	chr14	37001253	37033203	+	3793	protein_coding	- && sp|Q6GPB9|DNAI4_XENLA Dynein axonemal intermediate chain 4 OS=Xenopus laevis OX=8355 GN=dnai4 PE=2 SV=1 && -	-
	novel.1323	345.746	510.757	439.805	27.8712	18.4597	34.7049	432.102	27.0119	3.99679	9.93e-19	6.2e-17	novel.1323	chr11	21818435	21896263	+	2013	protein_coding	- && sp|Q6ZSM3|MOT12_HUMAN Monocarboxylate transporter 12 OS=Homo sapiens OX=9606 GN=SLC16A12 PE=1 SV=3 && PF07690:Major Facilitator Superfamily	MFS_1
	HGI_G05767	559.111	334.95	652.586	0	0	0	515.549	0	11.5057	9.99e-19	6.22e-17	HGI_G05767	chr3	79824117	79838771	-	2512	protein_coding	- && sp|Q49B93|SC5AC_MOUSE Sodium-coupled monocarboxylate transporter 2 OS=Mus musculus OX=10090 GN=Slc5a12 PE=1 SV=1 && PF00474:Sodium:solute symporter family	-
	HGI_G29541	330.172	324.118	383.677	1.11485	7.7725	0.826308	345.989	3.23789	6.7476	1.03e-18	6.43e-17	HGI_G29541	chr18	53510805	53545852	-	285	protein_coding	- && - && -	-
	novel.6649	1.55741	0	5.02634	754.752	490.639	311.518	2.19458	518.97	-7.83948	1.06e-18	6.54e-17	novel.6649	chr5	61156002	61193543	+	3855	protein_coding	- && sp|Q3SZJ4|PTGR1_BOVIN Prostaglandin reductase 1 OS=Bos taurus OX=9913 GN=PTGR1 PE=2 SV=1 && PF00107:Zinc-binding dehydrogenase	ADH_zinc_N
	HGI_G28203	448.535	1984.7	1532.2	7.80393	10.6872	0.826308	1321.81	6.43914	7.70137	1.07e-18	6.61e-17	HGI_G28203	chr17	53076487	53118276	-	2625	protein_coding	- && sp|Q05793|PGBM_MOUSE Basement membrane-specific heparan sulfate proteoglycan core protein OS=Mus musculus OX=10090 GN=Hspg2 PE=1 SV=1 && PF00053:Laminin EGF domain|PF07679:Immunoglobulin I-set domain|PF00052:Laminin B (Domain IV)|PF13927:Immunoglobulin domain|PF00047:Immunoglobulin domain	I-set
	HGI_G28782	45.165	54.1585	61.9915	675.598	1347.56	760.204	53.7717	927.786	-4.10289	1.09e-18	6.68e-17	HGI_G28782	chr18	21226534	21229414	-	1171	protein_coding	- && - && PF02816:Alpha-kinase family	-
	novel.2838	2725.47	297.455	1466.85	1.11485	0	1.65262	1496.59	0.922488	10.6314	1.09e-18	6.68e-17	novel.2838	chr14	53328651	53333960	+	746	protein_coding	- && sp|Q4V9Y5|CRLD2_XENTR Cysteine-rich secretory protein LCCL domain-containing 2 OS=Xenopus tropicalis OX=8364 GN=crispld2 PE=2 SV=1 && PF00188:Cysteine-rich secretory protein family	SCP
	HGI_G16704	269.433	184.972	180.948	10.0336	4.85781	6.61047	211.784	7.1673	4.89764	1.2e-18	7.39e-17	HGI_G16704	chr11	27210746	27310534	+	2137	protein_coding	- && - && PF05960:Bacterial protein of unknown function (DUF885)	-
	HGI_G20732	88.7726	42.4936	89.6364	1946.52	1380.59	1106.43	73.6342	1477.85	-4.33215	1.26e-18	7.71e-17	HGI_G20732	chr13	28109208	28173250	-	4379	protein_coding	- && sp|Q5T2S8|ODAD2_HUMAN Outer dynein arm-docking complex subunit 2 OS=Homo sapiens OX=9606 GN=ODAD2 PE=1 SV=1 && PF00514:Armadillo/beta-catenin-like repeat	Arm
	HGI_G00245	520.176	1280.64	1125.06	46.8236	47.6066	49.5785	975.293	48.0029	4.34519	1.31e-18	8.02e-17	HGI_G00245	chr0	11559867	11584432	-	1643	protein_coding	- && - && -	-
	HGI_G12326	4.67224	0	6.70178	527.323	506.184	338.786	3.79134	457.431	-6.9487	1.42e-18	8.66e-17	HGI_G12326	chr8	29831111	29853824	+	2018	protein_coding	- && - && PF15115:Domain of unknown function with conserved HDNR motif	-
	HGI_G05746	319.27	407.439	413.835	3.34454	0	0	380.181	1.11485	8.59717	1.43e-18	8.66e-17	HGI_G05746	chr3	79137352	79140357	+	687	protein_coding	- && sp|Q9VCA2|ORCT_DROME Organic cation transporter protein OS=Drosophila melanogaster OX=7227 GN=Orct PE=1 SV=1 && PF00083:Sugar (and other) transporter	Sugar_tr
	HGI_G29019	6826.14	4421	5650.44	653.301	583.909	737.067	5632.53	658.092	3.09712	1.48e-18	8.97e-17	HGI_G29019	chr18	31921172	31947406	-	4596	protein_coding	- && sp|A6X935|ITIH4_MOUSE Inter alpha-trypsin inhibitor, heavy chain 4 OS=Mus musculus OX=10090 GN=Itih4 PE=1 SV=2 && PF08487:Vault protein inter-alpha-trypsin domain|PF00092:von Willebrand factor type A domain	VWA
	HGI_G26969	96.5596	34.9947	62.8292	1318.86	1117.3	1361.76	64.7945	1265.97	-4.30273	1.51e-18	9.14e-17	HGI_G26969	chr16	82078397	82139281	+	11356	protein_coding	- && sp|Q8TD57|DYH3_HUMAN Dynein axonemal heavy chain 3 OS=Homo sapiens OX=9606 GN=DNAH3 PE=2 SV=1 && PF03028:Dynein heavy chain region D6 P-loop domain|PF18198:Dynein heavy chain AAA lid domain|PF12775:P-loop containing dynein motor region|PF17857:AAA+ lid domain|PF17852:Dynein heavy chain AAA lid domain|PF12777:Microtubule-binding stalk of dynein motor|PF12780:P-loop containing dynein motor reg…	Dynein_heavy
	HGI_G26636	246.071	552.417	395.405	3.34454	4.85781	0	397.965	2.73412	7.23797	1.58e-18	9.5e-17	HGI_G26636	chr16	71077018	71107008	-	3146	protein_coding	- && sp|Q49B93|SC5AC_MOUSE Sodium-coupled monocarboxylate transporter 2 OS=Mus musculus OX=10090 GN=Slc5a12 PE=1 SV=1 && PF00474:Sodium:solute symporter family	-
	HGI_G22795	63.854	31.6619	41.0484	767.015	606.255	585.853	45.5214	653.041	-3.86243	1.66e-18	1e-16	HGI_G22795	chr14	48934901	48938634	+	1296	protein_coding	- && sp|A6NL82|F183A_HUMAN Protein FAM183A OS=Homo sapiens OX=9606 GN=FAM183A PE=3 SV=2 && PF14886:FAM183A and FAM183B related	-
	HGI_G05142	1861.11	1075.67	616.564	0	0.971563	0	1184.45	0.323854	11.7436	1.73e-18	1.04e-16	HGI_G05142	chr3	55996312	56007081	-	870	protein_coding	- && - && -	-
	HGI_G25169	68.5262	72.4891	103.878	817.183	728.672	748.635	81.631	764.83	-3.22152	1.74e-18	1.04e-16	HGI_G25169	chr16	5621253	5660892	+	2106	protein_coding	- && sp|Q9VT65|CANB_DROME Calpain-B OS=Drosophila melanogaster OX=7227 GN=CalpB PE=1 SV=2 && PF01067:Calpain large subunit, domain III|PF00648:Calpain family cysteine protease	Peptidase_C2
	HGI_G24667	4.67224	0.833208	15.9167	1088.09	937.558	921.334	7.14073	982.328	-7.07632	1.77e-18	1.06e-16	HGI_G24667	chr15	50138950	50142820	-	1108	protein_coding	- && - && -	-
	novel.1040	143.282	119.149	123.983	879.615	854.004	1040.32	128.805	924.647	-2.84763	1.77e-18	1.06e-16	novel.1040	chr10	19458829	19462223	-	3016	protein_coding	- && - && -	-
	HGI_G05497	1840.86	1745.57	2199.02	275.367	294.384	314.823	1928.49	294.858	2.70904	1.78e-18	1.06e-16	HGI_G05497	chr3	69942055	69950916	+	1500	protein_coding	- && sp|P16257|TSPO_RAT Translocator protein OS=Rattus norvegicus OX=10116 GN=Tspo PE=1 SV=1 && PF03073:TspO/MBR family	-
	HGI_G29029	17.1315	3.33283	66.1801	98579.3	15119.5	4944.63	28.8815	39547.8	-10.4146	1.81e-18	1.08e-16	HGI_G29029	chr18	32243290	32251816	-	534	protein_coding	- && sp|Q6DGY7|CRGNB_DANRE Gamma-crystallin N-B OS=Danio rerio OX=7955 GN=crygnb PE=2 SV=1 && PF00030:Beta/Gamma crystallin	Crystall
	HGI_G21569	6.22965	9.16529	11.7281	365.67	271.066	189.225	9.04102	275.32	-4.89045	1.85e-18	1.1e-16	HGI_G21569	chr14	950527	953882	+	1890	protein_coding	- && sp|A2VDD2|DYL5B_XENLA Dynein light chain Tctex-type 5-B (Fragment) OS=Xenopus laevis OX=8355 GN=Dynlt5-b PE=2 SV=1 && PF03645:Tctex-1 family	-
	HGI_G18671	305.253	824.043	753.951	14.493	23.3175	21.484	627.749	19.7648	4.9858	1.86e-18	1.1e-16	HGI_G18671	chr12	26515748	26539035	-	2768	protein_coding	- && sp|Q99NB1|ACS2L_MOUSE Acetyl-coenzyme A synthetase 2-like, mitochondrial OS=Mus musculus OX=10090 GN=Acss1 PE=1 SV=1 && PF16177:Acetyl-coenzyme A synthetase N-terminus|PF13193:AMP-binding enzyme C-terminal domain|PF00501:AMP-binding enzyme	AMP-binding
	HGI_G26263	71.641	16.6642	67.8556	3017.89	2129.67	1836.06	52.0536	2327.87	-5.49139	1.89e-18	1.12e-16	HGI_G26263	chr16	54194517	54198963	+	2127	protein_coding	- && sp|Q5PPV2|TEKT4_XENLA Tektin-4 OS=Xenopus laevis OX=8355 GN=tekt4 PE=2 SV=1 && PF03148:Tektin family	-
	HGI_G20700	40.4928	74.1555	82.0969	1196.23	921.042	831.266	65.5817	982.846	-3.89241	1.9e-18	1.12e-16	HGI_G20700	chr13	25762106	25780392	+	4017	protein_coding	- && sp|Q9HAQ2|KIF9_HUMAN Kinesin-like protein KIF9 OS=Homo sapiens OX=9606 GN=KIF9 PE=1 SV=4 && PF00225:Kinesin motor domain	Kinesin
	HGI_G14791	1.55741	0.833208	9.21495	573.032	556.706	373.491	3.86852	501.076	-6.94156	1.92e-18	1.12e-16	HGI_G14791	chr10	9268326	9280932	+	2266	protein_coding	- && sp|Q7ZTU9|TBX2_DANRE T-box transcription factor TBX2b OS=Danio rerio OX=7955 GN=tbx2b PE=1 SV=4 && PF00907:T-box	T-box
	novel.8035	0	0	5.02634	466.006	444.976	347.876	1.67545	419.619	-7.79714	1.94e-18	1.14e-16	novel.8035	chr7	23491123	23497297	-	744	protein_coding	- && - && -	-
	HGI_G02554	37.3779	40.8272	45.237	377.933	337.132	390.844	41.1474	368.637	-3.15655	2.02e-18	1.18e-16	HGI_G02554	chr1	82243750	82284871	+	4573	protein_coding	- && sp|Q9NVE4|CCD87_HUMAN Coiled-coil domain-containing protein 87 OS=Homo sapiens OX=9606 GN=CCDC87 PE=1 SV=2 && -	-
	HGI_G19009	339.516	295.789	305.769	3451.57	2401.7	2271.52	313.691	2708.26	-3.1108	2.11e-18	1.23e-16	HGI_G19009	chr12	39825597	39832536	-	2928	protein_coding	- && sp|Q5TD94|RSH4A_HUMAN Radial spoke head protein 4 homolog A OS=Homo sapiens OX=9606 GN=RSPH4A PE=2 SV=1 && PF04712:Radial spokehead-like protein	-
	HGI_G13525	1921.85	1316.47	1439.21	197.328	183.625	202.446	1559.18	194.466	3.00245	2.21e-18	1.28e-16	HGI_G13525	chr9	23244917	23250065	-	5149	protein_coding	- && - && -	-
	HGI_G22829	1738.07	2642.1	1702.25	90.3027	28.1753	26.4419	2027.48	48.3066	5.39809	2.22e-18	1.29e-16	HGI_G22829	chr14	49893153	49899618	+	2039	protein_coding	- && sp|P32238|CCKAR_HUMAN Cholecystokinin receptor type A OS=Homo sapiens OX=9606 GN=CCKAR PE=1 SV=1 && PF00001:7 transmembrane receptor (rhodopsin family)	7tm_1
	HGI_G18231	369.107	861.537	620.753	15.6079	31.09	23.9629	617.132	23.5536	4.70834	2.23e-18	1.29e-16	HGI_G18231	chr12	10380708	10399179	+	396	protein_coding	- && sp|A5D7J5|RHOU_BOVIN Rho-related GTP-binding protein RhoU OS=Bos taurus OX=9913 GN=RHOU PE=2 SV=1 && PF00071:Ras family	Ras
	novel.3405	0	0.833208	2.51317	620.97	333.246	262.766	1.11546	405.661	-8.31037	2.41e-18	1.39e-16	novel.3405	chr15	60410793	60413201	+	683	protein_coding	- && - && PF04505:Interferon-induced transmembrane protein	-
	HGI_G01773	380.009	179.973	222.834	2.2297	6.80094	3.30523	260.939	4.11196	5.97741	2.91e-18	1.67e-16	HGI_G01773	chr1	56208445	56217106	+	624	protein_coding	- && - && PF00002:7 transmembrane receptor (Secretin family)	7tm_2
	novel.3003	283.449	207.469	165.031	4.45939	2.91469	0.826308	218.65	2.73346	6.38302	3.03e-18	1.74e-16	novel.3003	chr14	18447933	18449230	-	1267	protein_coding	- && - && -	-
	HGI_G24395	4921.43	7369.72	4795.96	482.729	677.179	568.5	5695.71	576.136	3.3053	3.09e-18	1.77e-16	HGI_G24395	chr15	38725574	38847499	+	6507	protein_coding	- && sp|O54834|RHG06_MOUSE Rho GTPase-activating protein 6 OS=Mus musculus OX=10090 GN=Arhgap6 PE=1 SV=3 && PF00620:RhoGAP domain	RhoGAP
	HGI_G17166	17824.6	11745.7	11880.6	1551.87	1093.01	956.865	13817	1200.58	3.52482	3.22e-18	1.84e-16	HGI_G17166	chr11	47664641	47729566	+	6865	protein_coding	- && sp|Q28247|CO4A5_CANLF Collagen alpha-5(IV) chain OS=Canis lupus familiaris OX=9615 GN=COL4A5 PE=2 SV=2 && PF01391:Collagen triple helix repeat (20 copies)|PF01413:C-terminal tandem repeated domain in type 4 procollagen	Collagen
	HGI_G05143	543.537	447.433	306.607	0	0	0	432.526	0	11.2517	3.24e-18	1.85e-16	HGI_G05143	chr3	56021656	56024639	-	450	protein_coding	- && sp|Q8BGW8|VGLL2_MOUSE Transcription cofactor vestigial-like protein 2 OS=Mus musculus OX=10090 GN=Vgll2 PE=1 SV=1 && PF07545:Vestigial/Tondu family	-
	HGI_G21446	211.808	775.717	490.068	8.91878	11.6588	8.26308	492.531	9.61354	5.68215	3.29e-18	1.87e-16	HGI_G21446	chr13	63445774	63474733	+	225	protein_coding	- && - && -	-
	novel.4787	1957.67	1743.07	911.443	113.714	85.4975	80.1519	1537.39	93.1213	4.04649	3.31e-18	1.88e-16	novel.4787	chr18	46168479	46169430	+	952	protein_coding	- && - && -	-
	HGI_G28467	246.071	643.237	460.748	7.80393	14.5734	4.95785	450.019	9.11174	5.63493	3.38e-18	1.92e-16	HGI_G28467	chr18	9363080	9386404	-	1875	protein_coding	- && sp|O75095|MEGF6_HUMAN Multiple epidermal growth factor-like domains protein 6 OS=Homo sapiens OX=9606 GN=MEGF6 PE=1 SV=4 && PF12662:Complement Clr-like EGF-like|PF07645:Calcium-binding EGF domain|PF14670:Coagulation Factor Xa inhibitory site	EGF_CA
	novel.3312	1.55741	0.833208	13.4036	1272.04	1206.68	749.462	5.26473	1076.06	-7.61337	3.39e-18	1.92e-16	novel.3312	chr15	36445017	36446089	+	918	protein_coding	- && - && -	-
	HGI_G18788	302.138	592.411	932.386	0	0	0	608.978	0	11.7471	3.98e-18	2.25e-16	HGI_G18788	chr12	31608568	31609605	+	1038	protein_coding	- && sp|Q00971|NPRV_VIBPR Neutral protease OS=Vibrio proteolyticus OX=671 GN=nprV PE=1 SV=1 && PF02868:Thermolysin metallopeptidase, alpha-helical domain|PF01447:Thermolysin metallopeptidase, catalytic domain	-
	novel.2605	10.9019	3.33283	10.0527	541.816	306.042	266.071	8.0958	371.31	-5.55822	4.08e-18	2.3e-16	novel.2605	chr13	38100951	38102691	-	1741	protein_coding	- && - && -	-
	HGI_G18128	17.1315	5.83246	19.2676	661.105	429.431	380.102	14.0772	490.212	-5.13952	4.23e-18	2.38e-16	HGI_G18128	chr12	6526282	6532847	+	860	protein_coding	- && sp|Q9CQ46|DRC8_MOUSE Dynein regulatory complex protein 8 OS=Mus musculus OX=10090 GN=Efcab2 PE=1 SV=1 && PF13499:EF-hand domain pair	-
	HGI_G27346	730.427	1376.46	784.946	73.5799	51.4928	65.2784	963.944	63.4504	3.92677	4.37e-18	2.45e-16	HGI_G27346	chr17	14062248	14070729	+	1407	protein_coding	- && - && PF00619:Caspase recruitment domain	CARD
	HGI_G13580	291.236	515.756	727.144	25.6415	18.4597	16.5262	511.379	20.2091	4.66952	4.88e-18	2.73e-16	HGI_G13580	chr9	25724472	25781972	-	1527	protein_coding	- && sp|P27701|CD82_HUMAN CD82 antigen OS=Homo sapiens OX=9606 GN=CD82 PE=1 SV=1 && PF00335:Tetraspanin family	Tetraspannin
	HGI_G04880	3918.45	3769.43	3024.18	562.998	593.625	520.574	3570.69	559.066	2.67511	4.93e-18	2.75e-16	HGI_G04880	chr3	46478551	46506693	+	4990	protein_coding	- && sp|Q8N3L3|TXLNB_HUMAN Beta-taxilin OS=Homo sapiens OX=9606 GN=TXLNB PE=1 SV=3 && PF09728:Myosin-like coiled-coil protein	-
	HGI_G18822	177.545	247.463	225.347	3.34454	10.6872	5.78416	216.785	6.6053	5.02748	5.01e-18	2.79e-16	HGI_G18822	chr12	32856788	32859114	-	2327	protein_coding	- && - && PF15238:FAM181	-
	HGI_G21004	147.954	229.965	306.607	5.57424	3.88625	7.43677	228.175	5.63242	5.33091	5.25e-18	2.91e-16	HGI_G21004	chr13	42746449	42751414	+	405	protein_coding	- && - && -	-
	HGI_G18499	269.433	790.714	783.271	0	0	0	614.473	0	11.7602	5.26e-18	2.91e-16	HGI_G18499	chr12	19195494	19209601	+	1605	protein_coding	- && sp|Q01812|GRIK4_RAT Glutamate receptor ionotropic, kainate 4 OS=Rattus norvegicus OX=10116 GN=Grik4 PE=1 SV=1 && PF10613:Ligated ion channel L-glutamate- and glycine-binding site|PF00060:Ligand-gated ion channel	Lig_chan
	HGI_G26072	71.641	43.3268	51.9388	1050.19	720.9	606.51	55.6356	792.532	-3.84369	5.33e-18	2.94e-16	HGI_G26072	chr16	43215421	43237769	-	1985	protein_coding	- && sp|Q6AXP4|CB081_RAT Uncharacterized protein C2orf81 homolog OS=Rattus norvegicus OX=10116 PE=1 SV=1 && PF15479:Domain of unknown function (DUF4639)	-
	novel.8364	224.268	339.949	314.146	2235.27	2366.73	2198.81	292.788	2266.93	-2.9496	5.33e-18	2.94e-16	novel.8364	chr8	19651736	19655479	-	3440	protein_coding	- && - && -	-
	HGI_G06773	163.528	1053.17	640.858	5.57424	3.88625	4.13154	619.187	4.53068	7.10365	5.38e-18	2.96e-16	HGI_G06773	chr4	35332744	35413265	+	3201	protein_coding	- && sp|Q16832|DDR2_HUMAN Discoidin domain-containing receptor 2 OS=Homo sapiens OX=9606 GN=DDR2 PE=1 SV=2 && PF00754:F5/8 type C domain|PF07714:Protein tyrosine and serine/threonine kinase	Pkinase_Tyr
	HGI_G18036	288.122	1146.49	991.864	8.91878	17.4881	16.5262	808.827	14.311	5.81456	5.8e-18	3.19e-16	HGI_G18036	chr12	3307002	3401653	+	351	protein_coding	- && sp|A0JM08|C170B_XENTR Centrosomal protein of 170 kDa protein B OS=Xenopus tropicalis OX=8364 GN=cep170b PE=2 SV=1 && PF00498:FHA domain	FHA
	HGI_G20630	126.15	132.48	299.067	4307.77	3283.88	3385.39	185.899	3659.01	-4.29558	5.87e-18	3.22e-16	HGI_G20630	chr13	23225047	23312383	-	3532	protein_coding	- && sp|Q03412|UNC7_CAEEL Innexin unc-7 OS=Caenorhabditis elegans OX=6239 GN=unc-7 PE=1 SV=1 && PF00876:Innexin	-
	HGI_G01177	280.334	270.793	211.106	20.0673	23.3175	19.8314	254.078	21.0721	3.59091	6.21e-18	3.4e-16	HGI_G01177	chr1	35829211	35932132	-	9725	protein_coding	- && sp|Q61555|FBN2_MOUSE Fibrillin-2 OS=Mus musculus OX=10090 GN=Fbn2 PE=1 SV=2 && PF12662:Complement Clr-like EGF-like|PF00683:TB domain|PF12947:EGF domain|PF14670:Coagulation Factor Xa inhibitory site|PF07645:Calcium-binding EGF domain	EGF_CA
	HGI_G04894	1080.85	2369.64	848.613	42.3642	27.2038	11.5683	1433.03	27.0454	5.73651	6.24e-18	3.41e-16	HGI_G04894	chr3	47051691	47075236	-	2663	protein_coding	- && sp|Q8ITC7|CAPAR_DROME Neuropeptides capa receptor OS=Drosophila melanogaster OX=7227 GN=CapaR PE=2 SV=3 && PF00001:7 transmembrane receptor (rhodopsin family)	7tm_1
	HGI_G18855	526.406	888.2	1357.95	0	0.971563	0	924.185	0.323854	11.3869	6.45e-18	3.51e-16	HGI_G18855	chr12	33925285	33947058	-	4564	protein_coding	- && sp|Q3LXA3|TKFC_HUMAN Triokinase/FMN cyclase OS=Homo sapiens OX=9606 GN=TKFC PE=1 SV=2 && PF02734:DAK2 domain|PF02733:Dak1 domain	-
	HGI_G06545	1.55741	0	5.02634	452.628	280.782	290.861	2.19458	341.423	-7.23232	6.49e-18	3.53e-16	HGI_G06545	chr4	26176210	26178269	+	2060	protein_coding	- && - && -	-
	HGI_G19154	6.22965	0.833208	7.53951	326.65	272.038	255.329	4.86746	284.672	-5.91174	6.53e-18	3.55e-16	HGI_G19154	chr12	44400480	44406761	-	2498	protein_coding	- && sp|P27166|CALM_STYLE Calmodulin OS=Stylonychia lemnae OX=5949 PE=3 SV=2 && PF13499:EF-hand domain pair	-
	HGI_G05964	725.755	1400.62	940.763	68.0057	74.8103	89.2413	1022.38	77.3524	3.72335	6.61e-18	3.58e-16	HGI_G05964	chr4	5699496	5726911	+	2877	protein_coding	- && sp|Q16513|PKN2_HUMAN Serine/threonine-protein kinase N2 OS=Homo sapiens OX=9606 GN=PKN2 PE=1 SV=1 && PF00069:Protein kinase domain|PF02185:Hr1 repeat|PF00433:Protein kinase C terminal domain	Pkinase
	novel.328	18.689	6.66566	19.2676	535.127	404.17	329.697	14.8741	422.998	-4.85142	6.63e-18	3.58e-16	novel.328	chr1	72872468	72873265	+	462	protein_coding	- && - && -	-
	novel.3265	48.2798	23.3298	108.066	2577.53	4357.46	2215.33	59.892	3050.11	-5.66697	6.65e-18	3.59e-16	novel.3265	chr15	17131797	17134705	+	2851	protein_coding	- && - && -	-
	HGI_G26853	76.3133	32.4951	60.3161	867.351	773.364	886.629	56.3748	842.448	-3.91515	7.01e-18	3.77e-16	HGI_G26853	chr16	78059875	78096676	-	2560	protein_coding	- && - && -	-
	HGI_G01333	901.742	2047.19	2296.2	83.6136	66.0663	99.9833	1748.38	83.2211	4.39259	7.46e-18	4e-16	HGI_G01333	chr1	40785055	40825447	-	354	protein_coding	- && - && -	-
	HGI_G12902	43.6076	25.8294	35.1844	519.519	456.635	356.139	34.8738	444.097	-3.68669	7.73e-18	4.14e-16	HGI_G12902	chr8	55070114	55079967	-	2284	protein_coding	- && sp|Q6IND7|LR2BP_XENLA LRP2-binding protein OS=Xenopus laevis OX=8355 GN=lrp2bp PE=2 SV=1 && -	-
	HGI_G12755	242994	84267.3	94613.3	5244.24	5630.21	3280.44	140625	4718.3	4.89746	7.94e-18	4.25e-16	HGI_G12755	chr8	49554958	49562559	+	3043	protein_coding	- && sp|Q9NFT7|HXK2_DROME Hexokinase type 2 OS=Drosophila melanogaster OX=7227 GN=Hex-t2 PE=2 SV=4 && PF00349:Hexokinase|PF03727:Hexokinase	-
	novel.2522	848.79	488.26	504.309	2.2297	0	0	613.787	0.743232	9.8809	8.38e-18	4.47e-16	novel.2522	chr13	12297809	12298288	-	480	protein_coding	- && - && PF00093:von Willebrand factor type C domain	VWC
	novel.8736	6.22965	1.66642	9.21495	664.449	332.275	292.513	5.70367	429.746	-6.2465	8.6e-18	4.58e-16	novel.8736	chr9	32711133	32725642	-	1733	protein_coding	- && - && -	-
	novel.7022	5493	1553.93	2952.14	122.633	53.436	67.7573	3333.02	81.2755	5.35962	8.64e-18	4.59e-16	novel.7022	chr6	5929904	5936445	+	5622	protein_coding	- && - && -	-
	HGI_G28163	468.781	367.445	218.646	1.11485	0.971563	0.826308	351.624	0.970906	8.51677	8.67e-18	4.6e-16	HGI_G28163	chr17	51419209	51448578	+	2154	protein_coding	- && sp|P26221|GUN4_THEFU Endoglucanase E-4 OS=Thermobifida fusca OX=2021 GN=celD PE=1 SV=2 && PF00759:Glycosyl hydrolase family 9	-
	HGI_G02701	8139.04	5565.83	6678.33	749.178	989.051	861.013	6794.4	866.414	2.97098	8.87e-18	4.69e-16	HGI_G02701	chr1	89207063	89296522	+	7064	protein_coding	- && sp|Q80T21|ATL4_MOUSE ADAMTS-like protein 4 OS=Mus musculus OX=10090 GN=Adamtsl4 PE=2 SV=1 && PF00090:Thrombospondin type 1 domain|PF19030:Thrombospondin type 1 domain|PF08686:PLAC (protease and lacunin) domain|PF05986:ADAM-TS Spacer 1	TSP_1
	HGI_G29060	3.11483	0.833208	7.53951	267.563	307.985	237.977	3.82918	271.175	-6.11831	9.09e-18	4.8e-16	HGI_G29060	chr18	33506940	33515510	+	3196	protein_coding	- && - && PF08238:Sel1 repeat	-
	HGI_G00949	20.2464	4.99925	29.3203	821.643	805.426	808.129	18.1886	811.733	-5.4866	9.51e-18	5.01e-16	HGI_G00949	chr1	23714326	23729550	-	3586	protein_coding	- && sp|Q658L1|SAXO2_HUMAN Stabilizer of axonemal microtubules 2 OS=Homo sapiens OX=9606 GN=SAXO2 PE=1 SV=1 && -	-
	HGI_G20710	323.942	1454.78	1145.17	16.7227	23.3175	18.1788	974.63	19.4063	5.65034	9.62e-18	5.06e-16	HGI_G20710	chr13	26512194	26560384	+	2340	protein_coding	- && sp|P22411|DPP4_PIG Dipeptidyl peptidase 4 OS=Sus scrofa OX=9823 GN=DPP4 PE=1 SV=3 && PF00930:Dipeptidyl peptidase IV (DPP IV) N-terminal region|PF00326:Prolyl oligopeptidase family	-
	HGI_G07431	643.212	769.051	808.403	94.7621	102.986	74.3677	740.222	90.7052	3.03126	1.01e-17	5.31e-16	HGI_G07431	chr5	7239514	7544298	-	6096	protein_coding	- && sp|Q69ZS0|PZRN3_MOUSE E3 ubiquitin-protein ligase PDZRN3 OS=Mus musculus OX=10090 GN=Pdzrn3 PE=1 SV=3 && PF00595:PDZ domain|PF13923:Zinc finger, C3HC4 type (RING finger)	PDZ
	novel.1223	12.4593	5.83246	11.7281	277.597	211.801	197.488	10.0066	228.962	-4.54681	1.02e-17	5.33e-16	novel.1223	chr11	5224890	5226407	+	1381	protein_coding	- && - && -	-
	HGI_G18104	436.076	401.606	442.318	51.283	56.3507	39.6628	426.667	49.0988	3.12243	1.03e-17	5.39e-16	HGI_G18104	chr12	5584169	5663763	-	2112	protein_coding	- && sp|Q3TJZ6|FA98A_MOUSE Protein FAM98A OS=Mus musculus OX=10090 GN=Fam98a PE=1 SV=1 && PF10239:Protein of unknown function (DUF2465)	-
	HGI_G12556	4893.39	3743.6	3459.8	550.735	512.014	612.294	4032.26	558.348	2.85195	1.07e-17	5.59e-16	HGI_G12556	chr8	40689010	40773153	-	4139	protein_coding	- && sp|Q6DIS8|LZTS2_XENTR Leucine zipper putative tumor suppressor 2 homolog OS=Xenopus tropicalis OX=8364 GN=lzts2 PE=2 SV=1 && PF06818:Fez1	Fez1
	HGI_G24991	140.167	290.79	309.958	3.34454	2.91469	6.61047	246.971	4.2899	5.82194	1.11e-17	5.76e-16	HGI_G24991	chr16	28265	44043	+	668	protein_coding	- && sp|Q12923|PTN13_HUMAN Tyrosine-protein phosphatase non-receptor type 13 OS=Homo sapiens OX=9606 GN=PTPN13 PE=1 SV=2 && -	-
	HGI_G27199	10.9019	8.33208	41.0484	1315.52	987.108	1095.68	20.0941	1132.77	-5.79617	1.12e-17	5.84e-16	HGI_G27199	chr17	7591929	8063693	+	9619	protein_coding	- && sp|O00468|AGRIN_HUMAN Agrin OS=Homo sapiens OX=9606 GN=AGRN PE=1 SV=6 && PF07648:Kazal-type serine protease inhibitor domain|PF02210:Laminin G domain|PF00053:Laminin EGF domain|PF00054:Laminin G domain|PF03146:Agrin NtA domain	Laminin_G_2
	HGI_G09142	337.959	467.43	224.51	1.11485	7.7725	1.65262	343.299	3.51332	6.60855	1.16e-17	5.99e-16	HGI_G09142	chr6	7492880	7523147	+	2487	protein_coding	- && sp|Q8K1C7|MOT14_MOUSE Monocarboxylate transporter 14 OS=Mus musculus OX=10090 GN=Slc16a14 PE=2 SV=1 && PF07690:Major Facilitator Superfamily	MFS_1
	HGI_G02511	3.11483	1.66642	10.0527	347.832	279.81	283.424	4.94464	303.689	-5.89163	1.16e-17	5.99e-16	HGI_G02511	chr1	81282204	81287434	-	2489	protein_coding	- && sp|P0CJ62|RITA1_XENLA RBPJ-interacting and tubulin-associated protein 1 OS=Xenopus laevis OX=8355 GN=rita1 PE=1 SV=1 && PF17066:RBPJ-interacting and tubulin associated protein	-
	HGI_G14120	66.9688	25.8294	46.9125	745.833	766.563	746.983	46.5702	753.126	-4.03431	1.21e-17	6.24e-16	HGI_G14120	chr9	45780785	45790532	-	3156	protein_coding	- && sp|P70032|PLK1_XENLA Serine/threonine-protein kinase PLK1 OS=Xenopus laevis OX=8355 GN=plk1 PE=1 SV=1 && PF00069:Protein kinase domain|PF00659:POLO box duplicated region	Pkinase
	HGI_G09103	146.397	203.303	287.339	1.11485	3.88625	1.65262	212.346	2.21791	6.57559	1.35e-17	6.97e-16	HGI_G09103	chr6	5904481	5928649	+	762	protein_coding	- && - && -	-
	HGI_G09325	397.14	879.868	683.582	2.2297	0	0	653.53	0.743232	9.96952	1.38e-17	7.09e-16	HGI_G09325	chr6	22908479	22914986	+	2721	protein_coding	- && sp|H2A0M3|AMO_PINMG Putative amine oxidase [copper-containing] OS=Margaritifera margaritifera OX=102329 PE=1 SV=1 && PF02727:Copper amine oxidase, N2 domain|PF01179:Copper amine oxidase, enzyme domain	-
	novel.6766	80.9855	80.8212	86.2855	512.83	556.706	566.847	82.6974	545.461	-2.7207	1.5e-17	7.7e-16	novel.6766	chr5	13329195	13330649	-	1455	protein_coding	- && - && -	-
	novel.8013	0	0.833208	4.18862	472.695	242.891	251.198	1.67394	322.261	-7.41243	1.57e-17	8.06e-16	novel.8013	chr7	15938720	15938945	-	226	protein_coding	- && - && -	-
	novel.2553	14.0167	9.16529	64.5047	2171.72	2800.04	2593.78	29.2289	2521.85	-6.41715	1.74e-17	8.91e-16	novel.2553	chr13	23399687	23402387	-	2118	protein_coding	- && - && -	-
	HGI_G19817	211.808	254.962	371.111	13.3782	10.6872	4.95785	279.294	9.6744	4.8755	2e-17	1.02e-15	HGI_G19817	chr12	69388845	69399427	+	1734	protein_coding	- && sp|Q1LZH1|MARC2_BOVIN Mitochondrial amidoxime reducing component 2 OS=Bos taurus OX=9913 GN=MTARC2 PE=2 SV=1 && PF03476:MOSC N-terminal beta barrel domain	MOSC_N
	HGI_G17288	54.5095	49.1593	68.6933	901.912	688.838	513.964	57.454	701.571	-3.60755	2.12e-17	1.08e-15	HGI_G17288	chr11	52355449	52380565	-	3513	protein_coding	- && sp|Q0V9R4|CCD39_XENTR Coiled-coil domain-containing protein 39 OS=Xenopus tropicalis OX=8364 GN=ccdc39 PE=2 SV=1 && -	-
	HGI_G10375	336.401	268.293	453.208	0	0	0	352.634	0	10.9583	2.15e-17	1.09e-15	HGI_G10375	chr7	1018154	1038449	+	2351	protein_coding	- && sp|Q9UPI3|FLVC2_HUMAN Feline leukemia virus subgroup C receptor-related protein 2 OS=Homo sapiens OX=9606 GN=FLVCR2 PE=1 SV=1 && PF07690:Major Facilitator Superfamily	MFS_1
	HGI_G00615	7.78707	8.33208	9.21495	211.821	194.313	139.646	8.4447	181.927	-4.41712	2.4e-17	1.22e-15	HGI_G00615	chr1	9985479	10011764	-	4182	protein_coding	- && sp|Q8ITC9|PK1R_DROME Pyrokinin-1 receptor OS=Drosophila melanogaster OX=7227 GN=PK1-R PE=2 SV=1 && PF00001:7 transmembrane receptor (rhodopsin family)	7tm_1
	HGI_G26150	29966.2	11758.2	11047.9	807.15	795.71	556.932	17590.8	719.931	4.61091	2.54e-17	1.29e-15	HGI_G26150	chr16	47900149	47924169	-	1590	protein_coding	- && sp|P34714|SPRC_CAEEL SPARC OS=Caenorhabditis elegans OX=6239 GN=ost-1 PE=1 SV=1 && PF10591:Secreted protein acidic and rich in cysteine Ca binding region	-
	HGI_G04356	1.55741	0	1.67545	462.662	297.298	251.198	1.07762	337.053	-8.39545	2.67e-17	1.35e-15	HGI_G04356	chr3	22952394	22958872	-	1560	protein_coding	- && - && -	-
	HGI_G21075	1848.65	3155.36	2649.72	139.356	218.602	96.6781	2551.24	151.545	4.07438	2.81e-17	1.42e-15	HGI_G21075	chr13	45976770	46018537	+	7436	protein_coding	- && sp|Q8N2E2|VWDE_HUMAN von Willebrand factor D and EGF domain-containing protein OS=Homo sapiens OX=9606 GN=VWDE PE=2 SV=4 && PF00008:EGF-like domain|PF00094:von Willebrand factor type D domain	VWD
	HGI_G19523	18335.4	16338.4	15337	3230.83	3292.63	3215.99	16670.3	3246.48	2.36029	2.94e-17	1.48e-15	HGI_G19523	chr12	58117677	58153380	+	4948	protein_coding	- && sp|Q2PFW9|NOVA1_MACFA RNA-binding protein Nova-1 OS=Macaca fascicularis OX=9541 GN=NOVA1 PE=2 SV=1 && PF00013:KH domain	KH_1
	HGI_G00431	7.78707	4.99925	32.6712	1043.5	1119.24	1005.62	15.1525	1056.12	-6.09793	2.95e-17	1.48e-15	HGI_G00431	chr1	3353674	3369659	+	2188	protein_coding	- && - && PF13621:Cupin-like domain	-
	HGI_G27950	166.643	443.267	427.239	10.0336	8.74407	11.5683	345.716	10.1153	5.09384	3.02e-17	1.51e-15	HGI_G27950	chr17	39780607	39920964	-	999	protein_coding	- && sp|Q674X7|KAZRN_HUMAN Kazrin OS=Homo sapiens OX=9606 GN=KAZN PE=1 SV=2 && -	-
	novel.521	4.67224	0	9.21495	764.785	614.028	466.864	4.62906	615.226	-7.05603	3.1e-17	1.55e-15	novel.521	chr1	50327752	50328224	-	473	protein_coding	- && - && -	-
	HGI_G11293	16862.1	10816.7	10868.6	1269.81	1426.25	1641.05	12849.1	1445.7	3.15162	3.22e-17	1.61e-15	HGI_G11293	chr7	42350805	42393700	-	1874	protein_coding	- && sp|Q9QYM5|RND2_MOUSE Rho-related GTP-binding protein RhoN OS=Mus musculus OX=10090 GN=Rnd2 PE=2 SV=1 && PF00071:Ras family	Ras
	HGI_G04614	294.351	151.644	220.321	3336.74	2382.27	2348.37	222.105	2689.13	-3.60155	3.26e-17	1.63e-15	HGI_G04614	chr3	36685187	36706156	+	1795	protein_coding	- && sp|Q9DAK2|PACRG_MOUSE Parkin coregulated gene protein homolog OS=Mus musculus OX=10090 GN=Pacrg PE=1 SV=1 && PF10274:Parkin co-regulated protein	-
	novel.6811	18.689	31.6619	57.8029	792.657	972.535	671.789	36.0513	812.327	-4.47367	3.35e-17	1.67e-15	novel.6811	chr5	27629130	27644013	-	2607	protein_coding	- && - && -	-
	HGI_G17165	22638.6	16281.7	16062.5	2033.48	1104.67	1094.03	18327.6	1410.73	3.69971	3.41e-17	1.69e-15	HGI_G17165	chr11	47614187	47664113	-	5527	protein_coding	- && sp|P27393|CO4A2_ASCSU Collagen alpha-2(IV) chain OS=Ascaris suum OX=6253 PE=2 SV=1 && PF01391:Collagen triple helix repeat (20 copies)|PF01413:C-terminal tandem repeated domain in type 4 procollagen	Collagen
	HGI_G15954	4.67224	0	2.51317	850.629	888.009	213.188	2.39514	650.608	-8.23824	3.48e-17	1.72e-15	HGI_G15954	chr10	57171171	57184735	-	667	protein_coding	- && - && -	-
	novel.6264	10.9019	2.49962	9.21495	390.197	351.706	214.84	7.53882	318.914	-5.45547	3.65e-17	1.8e-15	novel.6264	chr4	21767382	21770112	-	2490	protein_coding	- && - && -	-
	novel.2655	1708.48	1985.53	1725.71	207.362	167.109	101.636	1806.58	158.702	3.51123	3.77e-17	1.86e-15	novel.2655	chr14	2471596	2555317	+	1558	protein_coding	- && sp|P79818|ACTB_ORYLA Actin, cytoplasmic 1 OS=Oryzias latipes OX=8090 GN=actb PE=2 SV=2 && PF00022:Actin	Actin
	HGI_G21518	143.282	568.248	414.673	5.57424	5.82938	6.61047	375.401	6.00469	5.96366	3.84e-17	1.89e-15	HGI_G21518	chr13	65991798	66031217	-	1911	protein_coding	- && - && PF01302:CAP-Gly domain	-
	HGI_G25144	37.3779	12.4981	44.3993	1094.78	775.307	769.293	31.4251	879.794	-4.81529	3.91e-17	1.92e-15	HGI_G25144	chr16	4560074	4572291	-	2519	protein_coding	- && sp|Q5XHC1|CD047_XENLA UPF0602 protein C4orf47 homolog OS=Xenopus laevis OX=8355 PE=2 SV=1 && PF15239:Domain of unknown function (DUF4586)	-
	HGI_G01767	12.4593	7.49887	7.53951	173.916	229.289	161.956	9.1659	188.387	-4.41124	3.93e-17	1.93e-15	HGI_G01767	chr1	56036180	56037997	-	660	protein_coding	- && - && PF02493:MORN repeat	MORN
	HGI_G27047	627.638	1175.66	1185.38	33.4454	68.981	58.6679	996.224	53.6981	4.21111	3.99e-17	1.95e-15	HGI_G27047	chr17	625013	628961	-	3911	protein_coding	- && - && -	-
	novel.642	297.466	894.032	640.858	10.0336	15.545	3.30523	610.785	9.62796	6.00092	3.99e-17	1.95e-15	novel.642	chr1	89899015	89940808	-	510	protein_coding	- && sp|H2A0M3|AMO_PINMG Putative amine oxidase [copper-containing] OS=Margaritifera margaritifera OX=102329 PE=1 SV=1 && PF02727:Copper amine oxidase, N2 domain	-
	HGI_G20104	0	0	1.67545	574.147	384.739	404.065	0.558482	454.317	-9.43765	4e-17	1.95e-15	HGI_G20104	chr13	5007854	5070716	+	2139	protein_coding	- && - && -	-
	novel.6504	0	0	7.53951	2132.7	1017.23	788.298	2.51317	1312.74	-8.91854	4.05e-17	1.97e-15	novel.6504	chr5	27981918	27984318	+	675	protein_coding	- && sp|Q2QL79|CAV1_DIDVI Caveolin-1 OS=Didelphis virginiana OX=9267 GN=CAV1 PE=3 SV=1 && PF01146:Caveolin	-
	novel.6781	0	0.833208	1.67545	292.09	414.857	231.366	0.836218	312.771	-8.33345	4.15e-17	2.02e-15	novel.6781	chr5	15191684	15234080	-	528	protein_coding	- && - && -	-
	HGI_G17892	57.6243	21.6634	78.746	2660.03	1757.56	1209.72	52.6779	1875.77	-5.15628	4.19e-17	2.03e-15	HGI_G17892	chr12	745877	749691	+	1547	protein_coding	- && sp|Q2KIU7|RSPH9_BOVIN Radial spoke head protein 9 homolog OS=Bos taurus OX=9913 GN=RSPH9 PE=2 SV=1 && PF04712:Radial spokehead-like protein	-
	HGI_G06293	141.725	443.267	373.624	4.45939	0.971563	1.65262	319.539	2.36119	7.13031	4.22e-17	2.04e-15	HGI_G06293	chr4	17761637	17803064	-	3588	protein_coding	- && - && -	-
	HGI_G28287	498.372	583.246	516.875	54.6275	70.9241	76.0204	532.831	67.1907	2.98448	4.29e-17	2.07e-15	HGI_G28287	chr18	2385838	2408550	+	1469	protein_coding	- && sp|Q91766|HNF4A_XENLA Hepatocyte nuclear factor 4-alpha OS=Xenopus laevis OX=8355 GN=hnf4a PE=2 SV=2 && PF00105:Zinc finger, C4 type (two domains)|PF00104:Ligand-binding domain of nuclear hormone receptor	Hormone_recep
	HGI_G14644	6332.44	27397.5	16462.9	606.477	467.322	415.633	16731	496.477	5.0749	4.44e-17	2.14e-15	HGI_G14644	chr10	4052638	4101710	-	3935	protein_coding	- && sp|Q8BYK4|RDH12_MOUSE Retinol dehydrogenase 12 OS=Mus musculus OX=10090 GN=Rdh12 PE=2 SV=1 && PF00106:short chain dehydrogenase	adh_short
	novel.3188	6.22965	2.49962	15.9167	1994.46	1433.06	366.055	8.21534	1264.52	-7.25038	4.46e-17	2.15e-15	novel.3188	chr14	74363810	74493668	-	7270	protein_coding	- && sp|Q15262|PTPRK_HUMAN Receptor-type tyrosine-protein phosphatase kappa OS=Homo sapiens OX=9606 GN=PTPRK PE=1 SV=2 && PF00102:Protein-tyrosine phosphatase	Y_phosphatase
	HGI_G11727	32.7057	14.9977	46.9125	890.763	692.724	613.947	31.5386	732.478	-4.53931	4.48e-17	2.15e-15	HGI_G11727	chr8	3788502	3806411	-	2127	protein_coding	- && sp|B2RW38|CFA58_MOUSE Cilia- and flagella-associated protein 58 OS=Mus musculus OX=10090 GN=Cfap58 PE=2 SV=1 && -	-
	HGI_G10847	384.681	614.908	442.318	2.2297	0	0	480.635	0.743232	9.53265	4.95e-17	2.37e-15	HGI_G10847	chr7	21755936	21756493	+	558	protein_coding	- && sp|Q8WVJ9|TWST2_HUMAN Twist-related protein 2 OS=Homo sapiens OX=9606 GN=TWIST2 PE=1 SV=1 && PF00010:Helix-loop-helix DNA-binding domain	HLH
	HGI_G28366	333.287	254.128	221.159	2.2297	0	0.826308	269.525	1.01867	8.12402	5.07e-17	2.43e-15	HGI_G28366	chr18	5196839	5203561	-	2550	protein_coding	- && - && PF00096:Zinc finger, C2H2 type	zf-C2H2
	HGI_G01511	4201.9	2887.07	2648.88	384.622	286.611	383.407	3245.95	351.547	3.20655	5.19e-17	2.48e-15	HGI_G01511	chr1	47805767	47825745	-	5575	protein_coding	- && - && -	-
	HGI_G27044	3848.37	3827.76	4518.68	699.009	484.81	515.616	4064.93	566.479	2.84366	5.22e-17	2.49e-15	HGI_G27044	chr17	206394	526216	+	11259	protein_coding	- && sp|O75095|MEGF6_HUMAN Multiple epidermal growth factor-like domains protein 6 OS=Homo sapiens OX=9606 GN=MEGF6 PE=1 SV=4 && PF14670:Coagulation Factor Xa inhibitory site|PF12662:Complement Clr-like EGF-like	-
	HGI_G22905	4055.5	141.645	3291.41	0	0	0	2496.19	0	13.7814	5.25e-17	2.5e-15	HGI_G22905	chr14	53238945	53242099	+	485	protein_coding	- && - && -	-
	HGI_G15969	56.0669	33.3283	54.452	928.668	608.198	537.927	47.9491	691.598	-3.85736	5.28e-17	2.5e-15	HGI_G15969	chr10	57951288	57961468	-	2554	protein_coding	- && sp|Q2TA16|DRC2_BOVIN Dynein regulatory complex subunit 2 OS=Bos taurus OX=9913 GN=CCDC65 PE=2 SV=1 && PF14775:Sperm tail C-terminal domain|PF14772:Sperm tail	-
	HGI_G04279	9.34448	13.3313	27.6449	604.247	364.336	400.76	16.7736	456.448	-4.73391	5.85e-17	2.77e-15	HGI_G04279	chr3	19273338	19377284	-	7778	protein_coding	- && sp|Q9BYB0|SHAN3_HUMAN SH3 and multiple ankyrin repeat domains protein 3 OS=Homo sapiens OX=9606 GN=SHANK3 PE=1 SV=3 && PF00536:SAM domain (Sterile alpha motif)|PF12796:Ankyrin repeats (3 copies)|PF16511:N-terminal or F0 domain of Talin-head FERM|PF00595:PDZ domain	SAM_1
	novel.5941	7.78707	2.49962	6.70178	250.841	189.455	159.477	5.66283	199.924	-5.19911	5.89e-17	2.78e-15	novel.5941	chr3	62634842	62636778	-	1217	protein_coding	- && - && -	-
	novel.2277	0	3.33283	4.18862	171.687	207.914	147.909	2.50715	175.837	-5.95448	6.02e-17	2.84e-15	novel.2277	chr12	67187376	67189011	-	1636	protein_coding	- && - && -	-
	HGI_G07513	3.11483	0	3.35089	260.874	196.256	183.44	2.15524	213.524	-6.72273	6.05e-17	2.85e-15	HGI_G07513	chr5	11462611	11471161	+	501	protein_coding	- && sp|A8Y5T1|CA194_DANRE Uncharacterized protein C1orf194 homolog OS=Danio rerio OX=7955 GN=si:ch211-163l21.7 PE=3 SV=1 && PF12494:Protein of unknown function (DUF3695)	-
	HGI_G07116	52.9521	9.9985	36.0221	2415.87	1426.25	1111.38	32.9909	1651.17	-5.66355	6.34e-17	2.98e-15	HGI_G07116	chr4	48657848	48667069	-	2501	protein_coding	- && sp|Q6ZQR2|CFA77_HUMAN Cilia- and flagella-associated protein 77 OS=Homo sapiens OX=9606 GN=CFAP77 PE=1 SV=1 && PF14825:Domain of unknown function (DUF4483)	-
	HGI_G24462	213.366	1271.48	1029.56	7.80393	7.7725	14.0472	838.134	9.87456	6.39867	6.42e-17	3.01e-15	HGI_G24462	chr15	42492176	42536083	-	4176	protein_coding	- && sp|Q5VT06|CE350_HUMAN Centrosome-associated protein 350 OS=Homo sapiens OX=9606 GN=CEP350 PE=1 SV=1 && PF01302:CAP-Gly domain	-
	novel.378	0	0.833208	3.35089	248.611	218.602	169.393	1.3947	212.202	-7.05187	6.45e-17	3.02e-15	novel.378	chr1	80319834	80321174	+	1341	protein_coding	- && - && -	-
	HGI_G12471	7.78707	9.16529	20.9431	260.874	347.82	311.518	12.6318	306.737	-4.56552	6.55e-17	3.06e-15	HGI_G12471	chr8	36721840	36752580	+	4059	protein_coding	- && sp|O60258|FGF17_HUMAN Fibroblast growth factor 17 OS=Homo sapiens OX=9606 GN=FGF17 PE=1 SV=1 && PF00167:Fibroblast growth factor	-
	HGI_G08226	384.681	866.536	796.675	23.4118	39.8341	38.0102	682.631	33.752	4.33507	6.6e-17	3.08e-15	HGI_G08226	chr5	42018007	42068169	+	2394	protein_coding	- && sp|O15083|ERC2_HUMAN ERC protein 2 OS=Homo sapiens OX=9606 GN=ERC2 PE=1 SV=3 && PF10174:RIM-binding protein of the cytomatrix active zone	-
	HGI_G23044	9.34448	8.33208	15.9167	289.86	183.625	247.892	11.1978	240.459	-4.40579	6.99e-17	3.26e-15	HGI_G23044	chr14	60074191	60084307	+	1242	protein_coding	- && - && -	-
	HGI_G22873	7.78707	4.99925	54.452	2634.39	5154.14	3191.2	22.4128	3659.91	-7.33476	7.71e-17	3.58e-15	HGI_G22873	chr14	51657022	51686522	+	5387	protein_coding	- && - && PF13383:Methyltransferase domain	-
	novel.1237	1.55741	0.833208	8.37723	472.695	292.44	318.129	3.58928	361.088	-6.57679	8.31e-17	3.86e-15	novel.1237	chr11	7924953	7927524	+	2572	protein_coding	- && - && -	-
	HGI_G18461	235.169	492.426	362.734	22.297	11.6588	17.3525	363.443	17.1027	4.41623	8.33e-17	3.86e-15	HGI_G18461	chr12	17838226	17855311	+	870	protein_coding	- && sp|Q08C93|ABD12_DANRE Lysophosphatidylserine lipase ABHD12 OS=Danio rerio OX=7955 GN=abhd12 PE=2 SV=1 && PF12146:Serine aminopeptidase, S33	-
	HGI_G29071	10.9019	4.99925	12.5658	236.348	410	223.93	9.489	290.092	-4.9508	8.38e-17	3.87e-15	HGI_G29071	chr18	33753187	33764192	-	1925	protein_coding	- && sp|Q01414|ERG_LYTVA Transcriptional regulator ERG homolog (Fragment) OS=Lytechinus variegatus OX=7654 GN=ERG PE=3 SV=1 && PF00178:Ets-domain	Ets
	HGI_G15891	3206.71	896.532	804.214	14.493	8.74407	0.826308	1635.82	8.02113	7.69395	8.4e-17	3.88e-15	HGI_G15891	chr10	55074661	55084057	-	564	protein_coding	- && - && -	-
	novel.7038	1.55741	0	8.37723	938.702	492.582	578.416	3.31155	669.9	-7.59869	8.45e-17	3.89e-15	novel.7038	chr6	8664999	8669940	+	4195	protein_coding	- && - && -	-
	HGI_G15079	10.9019	9.9985	46.0748	876.27	2017.94	1625.35	22.3251	1506.52	-6.05791	8.51e-17	3.92e-15	HGI_G15079	chr10	23274124	23294851	+	3505	protein_coding	- && sp|P11023|RAB3A_BOVIN Ras-related protein Rab-3A OS=Bos taurus OX=9913 GN=RAB3A PE=1 SV=3 && PF00071:Ras family	Ras
	HGI_G11752	38.9353	13.3313	39.373	622.085	717.985	599.9	30.5465	646.657	-4.41791	8.79e-17	4.04e-15	HGI_G11752	chr8	4694677	4722870	+	2307	protein_coding	- && sp|Q29RL1|CF206_BOVIN Cilia- and flagella-associated protein 206 OS=Bos taurus OX=9913 GN=CFAP206 PE=2 SV=2 && PF12018:Domain of unknown function	-
	novel.1031	227.382	137.479	126.496	3.34454	2.91469	3.30523	163.786	3.18815	5.67876	8.92e-17	4.09e-15	novel.1031	chr10	18560617	18561777	-	1118	protein_coding	- && - && -	-
	HGI_G22206	151.069	136.646	132.36	7.80393	6.80094	4.95785	140.025	6.52091	4.44025	9.05e-17	4.14e-15	HGI_G22206	chr14	27837289	27843986	+	1478	protein_coding	- && sp|P35952|LDLR_RAT Low-density lipoprotein receptor OS=Rattus norvegicus OX=10116 GN=Ldlr PE=1 SV=1 && PF00057:Low-density lipoprotein receptor domain class A	Ldl_recept_a
	HGI_G26678	370.664	263.294	1152.71	0	2.91469	0.826308	595.555	1.247	8.8763	9.11e-17	4.16e-15	HGI_G26678	chr16	72796230	72801026	+	1467	protein_coding	- && - && -	-
	HGI_G21429	1107.32	237.464	827.67	14.493	12.6303	5.78416	724.152	10.9692	6.05603	9.17e-17	4.18e-15	HGI_G21429	chr13	62695392	62705419	+	543	protein_coding	- && sp|O49717|CDPKF_ARATH Calcium-dependent protein kinase 15 OS=Arabidopsis thaliana OX=3702 GN=CPK15 PE=2 SV=1 && PF13405:EF-hand domain|PF13499:EF-hand domain pair	-
	HGI_G05724	417.387	36.6612	364.41	102710	58185	16527	272.819	59140.6	-7.76113	9.26e-17	4.22e-15	HGI_G05724	chr3	78796899	78799842	-	473	protein_coding	- && - && -	-
	HGI_G20822	7.78707	14.9977	9.21495	237.463	526.587	261.113	10.6666	341.721	-4.97561	9.74e-17	4.42e-15	HGI_G20822	chr13	32238042	32294436	+	5856	protein_coding	- && sp|P11799|MYLK_CHICK Myosin light chain kinase, smooth muscle OS=Gallus gallus OX=9031 GN=Mylk PE=1 SV=2 && PF07679:Immunoglobulin I-set domain	I-set
	HGI_G23769	0	0	3.35089	467.121	383.767	222.277	1.11696	357.722	-8.13341	9.88e-17	4.48e-15	HGI_G23769	chr15	11786722	11792739	+	1240	protein_coding	- && - && -	-
	HGI_G02856	730.427	1241.48	1504.55	13.3782	0	2.47892	1158.82	5.2857	7.81413	1.03e-16	4.68e-15	HGI_G02856	chr2	4244606	4249894	+	1743	protein_coding	- && sp|Q875S9|AKR1_LACK1 Palmitoyltransferase AKR1 OS=Lachancea kluyveri (strain ATCC 58438 / CBS 3082 / BCRC 21498 / NBRC 1685 / JCM 7257 / NCYC 543 / NRRL Y-12651) OX=226302 GN=AKR1 PE=3 SV=1 && PF12796:Ankyrin repeats (3 copies)	-
	HGI_G06592	3532.21	17640.7	6482.3	121.518	55.3791	14.8735	9218.4	63.9237	7.17538	1.04e-16	4.69e-15	HGI_G06592	chr4	28369842	28421323	-	3423	protein_coding	- && sp|P0C6B8|SVEP1_RAT Sushi, von Willebrand factor type A, EGF and pentraxin domain-containing protein 1 OS=Rattus norvegicus OX=10116 GN=Svep1 PE=1 SV=1 && PF00084:Sushi repeat (SCR repeat)|PF07699:Putative ephrin-receptor like|PF00041:Fibronectin type III domain|PF02494:HYR domain	fn3
	HGI_G26209	241.399	299.122	292.365	24.5266	13.6019	10.742	277.629	16.2902	4.1099	1.07e-16	4.81e-15	HGI_G26209	chr16	52390089	52410048	+	1584	protein_coding	- && sp|A9CB25|S22A4_PAPAN Solute carrier family 22 member 4 OS=Papio anubis OX=9555 GN=SLC22A4 PE=3 SV=1 && PF00083:Sugar (and other) transporter	Sugar_tr
	HGI_G24107	52.9521	32.4951	56.1274	715.732	560.592	469.343	47.1915	581.889	-3.62971	1.07e-16	4.81e-15	HGI_G24107	chr15	26787649	26801394	+	2045	protein_coding	- && sp|Q5JRC9|FA47A_HUMAN Protein FAM47A OS=Homo sapiens OX=9606 GN=FAM47A PE=2 SV=3 && PF14642:FAM47 family	-
	HGI_G22117	123.036	72.4891	121.47	1107.04	1929.52	1225.42	105.665	1420.66	-3.75255	1.17e-16	5.27e-15	HGI_G22117	chr14	21004274	21019343	-	1647	protein_coding	- && - && -	-
	HGI_G07542	912.644	497.425	512.686	39.0197	42.7488	21.484	640.919	34.4175	4.22282	1.21e-16	5.44e-15	HGI_G07542	chr5	13333134	13386983	-	2871	protein_coding	- && sp|P18258|TBA1_PARLI Tubulin alpha-1 chain OS=Paracentrotus lividus OX=7656 PE=2 SV=1 && PF00091:Tubulin/FtsZ family, GTPase domain|PF03953:Tubulin C-terminal domain	Tubulin
	HGI_G09500	521.734	2030.53	2028.13	44.5939	20.4028	15.6999	1526.8	26.8989	5.83464	1.28e-16	5.75e-15	HGI_G09500	chr6	31063878	31145246	-	7489	protein_coding	- && sp|Q9QZS7|NPHN_MOUSE Nephrin OS=Mus musculus OX=10090 GN=Nphs1 PE=1 SV=2 && PF00041:Fibronectin type III domain|PF08205:CD80-like C2-set immunoglobulin domain|PF13895:Immunoglobulin domain|PF07679:Immunoglobulin I-set domain|PF13927:Immunoglobulin domain	fn3
	HGI_G26309	3867.06	10161.8	5691.49	374.589	446.919	310.692	6573.45	377.4	4.12278	1.29e-16	5.76e-15	HGI_G26309	chr16	55503319	55511106	-	1813	protein_coding	- && sp|P0CAT2|S238B_DANRE Mitochondrial glycine transporter B OS=Danio rerio OX=7955 GN=slc25a38b PE=2 SV=2 && PF00153:Mitochondrial carrier protein	Mito_carr
	HGI_G03422	230.497	984.019	416.348	5.57424	4.85781	11.5683	543.621	7.33346	6.1965	1.31e-16	5.83e-15	HGI_G03422	chr2	33228763	33265401	+	1209	protein_coding	- && sp|Q96PH1|NOX5_HUMAN NADPH oxidase 5 OS=Homo sapiens OX=9606 GN=NOX5 PE=1 SV=1 && -	-
	HGI_G25817	66.9688	14.9977	111.417	4500.64	3452.93	3146.58	64.4612	3700.05	-5.84358	1.32e-16	5.88e-15	HGI_G25817	chr16	32507683	32515377	-	1313	protein_coding	- && sp|Q9CRB6|TPPP3_MOUSE Tubulin polymerization-promoting protein family member 3 OS=Mus musculus OX=10090 GN=Tppp3 PE=1 SV=1 && PF05517:p25-alpha	p25-alpha
	HGI_G12381	121.478	232.465	226.185	4.45939	7.7725	5.78416	193.376	6.00535	5.0059	1.32e-16	5.88e-15	HGI_G12381	chr8	32329968	32362429	-	531	protein_coding	- && - && -	-
	HGI_G01039	219.595	200.803	314.984	4.45939	11.6588	3.30523	245.127	6.47446	5.2502	1.35e-16	5.98e-15	HGI_G01039	chr1	26911944	26967344	-	3456	protein_coding	- && sp|Q8BLI0|ATL1_MOUSE ADAMTS-like protein 1 OS=Mus musculus OX=10090 GN=Adamtsl1 PE=2 SV=2 && PF19030:Thrombospondin type 1 domain	-
	HGI_G20200	3.11483	0	2.51317	477.155	276.895	185.919	1.876	313.323	-7.5158	1.36e-16	6.03e-15	HGI_G20200	chr13	7496834	7504799	-	1289	protein_coding	- && - && -	-
	HGI_G22100	102.789	28.3291	119.794	2864.04	2532.86	2304.57	83.6376	2567.16	-4.94348	1.4e-16	6.17e-15	HGI_G22100	chr14	20559974	20572586	+	3344	protein_coding	- && sp|P33477|ANX11_RABIT Annexin A11 OS=Oryctolagus cuniculus OX=9986 GN=ANXA11 PE=1 SV=1 && PF00191:Annexin	-
	HGI_G04758	202.464	909.863	538.656	0	0	0	550.328	0	11.6011	1.4e-16	6.18e-15	HGI_G04758	chr3	41613117	41617270	-	486	protein_coding	- && sp|Q95R48|OCTL_DROME Organic cation transporter-like protein OS=Drosophila melanogaster OX=7227 GN=Orct2 PE=2 SV=2 && -	-
	HGI_G06354	143.282	344.115	255.506	7.80393	8.74407	9.9157	247.634	8.82123	4.80783	1.53e-16	6.73e-15	HGI_G06354	chr4	19040750	19061234	+	1367	protein_coding	- && sp|Q9NZL6|RGL1_HUMAN Ral guanine nucleotide dissociation stimulator-like 1 OS=Homo sapiens OX=9606 GN=RGL1 PE=1 SV=1 && PF00617:RasGEF domain|PF00618:RasGEF N-terminal motif	-
	novel.3782	789.609	374.944	414.673	12.2633	23.3175	6.61047	526.408	14.0638	5.2314	1.54e-16	6.77e-15	novel.3782	chr16	33692068	33698664	+	2671	protein_coding	- && - && -	-
	HGI_G12921	110.576	80.8212	171.733	1657.78	1553.53	1286.56	121.044	1499.29	-3.62894	1.55e-16	6.79e-15	HGI_G12921	chr8	56281077	56339143	+	5858	protein_coding	- && sp|Q8JG38|FGFR2_DANRE Fibroblast growth factor receptor 2 OS=Danio rerio OX=7955 GN=fgfr2 PE=1 SV=1 && PF07714:Protein tyrosine and serine/threonine kinase|PF13927:Immunoglobulin domain|PF07679:Immunoglobulin I-set domain	Pkinase_Tyr
	novel.6768	3.11483	0.833208	1.67545	315.502	465.379	142.125	1.87449	307.669	-7.49058	1.56e-16	6.85e-15	novel.6768	chr5	14284192	14355109	-	914	protein_coding	- && - && -	-
	HGI_G25605	56.0669	21.6634	30.158	581.95	705.355	528.837	35.9628	605.381	-4.10107	1.6e-16	7.02e-15	HGI_G25605	chr16	24963902	24977106	+	2218	protein_coding	- && sp|Q9DGD3|CDK1_ORYLA Cyclin-dependent kinase 1 OS=Oryzias latipes OX=8090 GN=cdk1 PE=2 SV=1 && PF00069:Protein kinase domain	Pkinase
	HGI_G00488	10.9019	31.6619	20.1054	399.115	801.539	475.954	20.8897	558.869	-4.7132	1.63e-16	7.12e-15	HGI_G00488	chr1	4993136	5043864	+	4331	protein_coding	- && sp|A3DH97|RSGI6_HUNT2 Anti-sigma-I factor RsgI6 OS=Hungateiclostridium thermocellum (strain ATCC 27405 / DSM 1237 / JCM 9322 / NBRC 103400 / NCIMB 10682 / NRRL B-4536 / VPI 7372) OX=203119 GN=rsgI6 PE=1 SV=1 && PF18459:Proprotein convertase subtilisin-like/kexin type 9 C-terminal domain|PF00331:Glycosyl hydrolase family 10|PF00071:Ras family|PF02018:Carbohydrate binding domain|PF00102:Protei…	Y_phosphatase
	HGI_G03619	588.702	1935.54	1405.7	26.7563	35.9478	58.6679	1309.98	40.4574	5.01272	1.67e-16	7.3e-15	HGI_G03619	chr2	42921809	42938971	-	495	protein_coding	- && - && -	-
	HGI_G06347	32.7057	21.6634	41.8862	403.575	421.658	347.049	32.0851	390.761	-3.60755	1.79e-16	7.78e-15	HGI_G06347	chr4	18904968	18916597	-	2508	protein_coding	- && sp|Q6P618|KAD8_XENTR Adenylate kinase 8 OS=Xenopus tropicalis OX=8364 GN=ak8 PE=2 SV=1 && PF00406:Adenylate kinase	ADK
	HGI_G02566	180.66	653.235	480.015	8.91878	13.6019	8.26308	437.97	10.2612	5.41879	1.82e-16	7.9e-15	HGI_G02566	chr1	82743138	82824095	-	3706	protein_coding	- && - && PF13927:Immunoglobulin domain	-
	HGI_G05610	224.268	623.24	610.7	18.9524	9.71563	7.43677	486.069	12.0349	5.35345	1.84e-16	7.97e-15	HGI_G05610	chr3	75074247	75076934	+	2688	protein_coding	- && - && -	-
	HGI_G22088	297.466	226.633	251.317	0	0	0	258.472	0	10.5087	1.84e-16	7.97e-15	HGI_G22088	chr14	20128601	20130894	+	2294	protein_coding	- && sp|Q9DEN4|FXD3A_XENLA Forkhead box protein D3-A OS=Xenopus laevis OX=8355 GN=foxd3-a PE=1 SV=1 && PF00250:Forkhead domain	Fork_head
	HGI_G05725	601.162	49.1593	536.143	152253	81199.3	24712.4	395.488	86054.8	-7.76619	1.93e-16	8.35e-15	HGI_G05725	chr3	78803064	78816505	+	701	protein_coding	- && - && -	-
	HGI_G22492	123.036	315.786	381.164	2.2297	5.82938	4.13154	273.328	4.06354	6.05984	1.94e-16	8.36e-15	HGI_G22492	chr14	39139915	39150418	+	1251	protein_coding	- && sp|Q15262|PTPRK_HUMAN Receptor-type tyrosine-protein phosphatase kappa OS=Homo sapiens OX=9606 GN=PTPRK PE=1 SV=2 && PF18861:Transmembrane domain of protein tyrosine phosphatase, receptor type J|PF00041:Fibronectin type III domain	fn3
	HGI_G19776	876.824	3233.68	2958.84	71.3503	81.6113	92.5465	2356.45	81.836	4.84725	1.95e-16	8.42e-15	HGI_G19776	chr12	67873682	67995575	-	6572	protein_coding	- && sp|P57103|NAC3_HUMAN Sodium/calcium exchanger 3 OS=Homo sapiens OX=9606 GN=SLC8A3 PE=1 SV=2 && PF01699:Sodium/calcium exchanger protein|PF16494:C-terminal extension of sodium/calcium exchanger domain|PF03160:Calx-beta domain	Na_Ca_ex
	HGI_G05177	289.679	472.429	631.643	32.3306	31.09	25.6156	464.584	29.6787	3.97317	1.99e-16	8.54e-15	HGI_G05177	chr3	57170554	57190572	+	759	protein_coding	- && sp|B3P2E5|NMDA1_DROER Glutamate [NMDA] receptor subunit 1 OS=Drosophila erecta OX=7220 GN=Nmdar1 PE=3 SV=1 && PF10562:Calmodulin-binding domain C0 of NMDA receptor NR1 subunit|PF00497:Bacterial extracellular solute-binding proteins, family 3	-
	HGI_G28610	7.78707	9.16529	4.18862	340.029	1020.14	247.892	7.04699	536.021	-6.25867	1.99e-16	8.54e-15	HGI_G28610	chr18	15745350	15804393	+	4125	protein_coding	- && - && -	-
	HGI_G24859	1.55741	0	6.70178	367.9	317.701	304.908	2.75307	330.17	-6.84165	2.09e-16	8.96e-15	HGI_G24859	chr15	59047465	59131550	-	6352	protein_coding	- && sp|Q7TNC8|GLRA2_MOUSE Glycine receptor subunit alpha-2 OS=Mus musculus OX=10090 GN=Glra2 PE=1 SV=1 && PF02931:Neurotransmitter-gated ion-channel ligand binding domain|PF02932:Neurotransmitter-gated ion-channel transmembrane region	Neur_chan_LBD
	HGI_G14132	16245.4	28692.4	20750.4	2234.15	2454.17	2787.14	21896	2491.82	3.13538	2.12e-16	9.07e-15	HGI_G14132	chr9	45999116	46120008	-	3521	protein_coding	- && - && -	-
	novel.4310	3.11483	1.66642	22.6185	1466.02	1082.32	1256.81	9.13325	1268.39	-7.07925	2.21e-16	9.43e-15	novel.4310	chr17	34213587	34215998	+	2412	protein_coding	- && - && -	-
	HGI_G11393	10.9019	2.49962	7.53951	257.53	242.891	179.309	6.98034	226.576	-5.09659	2.43e-16	1.03e-14	HGI_G11393	chr7	46315516	46323878	-	912	protein_coding	- && sp|Q0VFZ6|CC173_HUMAN Coiled-coil domain-containing protein 173 OS=Homo sapiens OX=9606 GN=CCDC173 PE=2 SV=2 && PF13868:Trichohyalin-plectin-homology domain	-
	HGI_G05659	6.22965	16.6642	20.1054	251.956	353.649	406.544	14.3331	337.383	-4.50936	2.52e-16	1.07e-14	HGI_G05659	chr3	77024102	77028467	+	3035	protein_coding	- && sp|V5NAL9|TLR4_PINIB Toll-like receptor 4 OS=Pinctada imbricata OX=66713 PE=2 SV=1 && PF13676:TIR domain|PF13855:Leucine rich repeat	-
	HGI_G13251	1.55741	4.16604	8.37723	346.718	173.91	218.145	4.70023	246.258	-5.6208	2.56e-16	1.09e-14	HGI_G13251	chr9	9418534	9424259	+	2027	protein_coding	- && - && PF07699:Putative ephrin-receptor like	-
	HGI_G27550	0	0	2.51317	329.995	585.852	255.329	0.837723	390.392	-8.66389	2.76e-16	1.17e-14	HGI_G27550	chr17	22808116	22835717	+	1823	protein_coding	- && sp|Q8AVU4|HES1B_XENLA Transcription factor HES-1-B OS=Xenopus laevis OX=8355 GN=hes1-b PE=2 SV=1 && PF00010:Helix-loop-helix DNA-binding domain|PF07527:Hairy Orange	HLH
	novel.448	32.7057	63.3238	40.2107	662.22	463.436	696.578	45.4134	607.411	-3.72874	2.77e-16	1.18e-14	novel.448	chr1	18671951	18673471	-	1275	protein_coding	- && - && -	-
	HGI_G12774	3429.42	4053.56	3652.47	755.867	721.871	651.957	3711.82	709.898	2.38679	2.8e-16	1.18e-14	HGI_G12774	chr8	50131728	50153186	+	6705	protein_coding	- && sp|Q28CH2|CPEB3_XENTR Cytoplasmic polyadenylation element-binding protein 3 OS=Xenopus tropicalis OX=8364 GN=cpeb3 PE=2 SV=1 && PF16367:RNA recognition motif|PF16366:Cytoplasmic polyadenylation element-binding protein ZZ domain	-
	HGI_G04974	9.34448	6.66566	15.9167	431.446	293.412	205.751	10.6423	310.203	-4.85283	2.83e-16	1.2e-14	HGI_G04974	chr3	50775199	50783230	+	1671	protein_coding	- && sp|Q6ZTR5|CFA47_HUMAN Cilia- and flagella-associated protein 47 OS=Homo sapiens OX=9606 GN=CFAP47 PE=2 SV=5 && -	-
	HGI_G16458	1.55741	0	5.02634	237.463	247.749	201.619	2.19458	228.943	-6.65426	3e-16	1.26e-14	HGI_G16458	chr11	15325321	15337368	+	2628	protein_coding	- && - && PF01841:Transglutaminase-like superfamily	Transglut_core
	novel.7555	0	2.49962	10.8904	810.494	443.033	423.896	4.46334	559.141	-6.86582	3.03e-16	1.28e-14	novel.7555	chr6	39538558	39557428	-	2409	protein_coding	- && - && -	-
	novel.3700	38.9353	38.3276	35.1844	337.799	412.914	284.25	37.4824	344.988	-3.20467	3.31e-16	1.39e-14	novel.3700	chr16	16017294	16028784	+	2399	protein_coding	- && sp|P55213|CASP3_RAT Caspase-3 OS=Rattus norvegicus OX=10116 GN=Casp3 PE=2 SV=2 && PF00656:Caspase domain	Peptidase_C14
	HGI_G11214	213.366	1048.18	677.718	11.1485	8.74407	15.6999	646.42	11.8641	5.76319	3.47e-16	1.46e-14	HGI_G11214	chr7	39289058	39399860	+	5670	protein_coding	- && sp|Q04400|ADCY5_RAT Adenylate cyclase type 5 OS=Rattus norvegicus OX=10116 GN=Adcy5 PE=1 SV=2 && PF16214:Adenylyl cyclase N-terminal extracellular and transmembrane region|PF00211:Adenylate and Guanylate cyclase catalytic domain|PF06327:Domain of Unknown Function (DUF1053)	Guanylate_cyc
	HGI_G00727	17.1315	10.8317	27.6449	419.183	301.185	326.392	18.536	348.92	-4.22844	3.58e-16	1.5e-14	HGI_G00727	chr1	13934468	13942072	-	1284	protein_coding	- && sp|Q5JVL4|EFHC1_HUMAN EF-hand domain-containing protein 1 OS=Homo sapiens OX=9606 GN=EFHC1 PE=1 SV=1 && PF06565:DUF1126 PH-like domain	-
	HGI_G26871	18.689	4.99925	18.4299	666.679	420.687	352.834	14.0394	480.066	-5.12023	3.62e-16	1.51e-14	HGI_G26871	chr16	78610364	78617807	-	792	protein_coding	- && sp|Q5PQ44|CF299_XENLA Cilia- and flagella-associated protein 299 OS=Xenopus laevis OX=8355 GN=cfap299 PE=2 SV=1 && PF14713:Domain of unknown function (DUF4464)	-
	HGI_G07251	149.512	120.815	168.382	1073.6	960.876	917.202	146.236	983.892	-2.7507	3.69e-16	1.54e-14	HGI_G07251	chr5	1739737	1756078	-	2930	protein_coding	- && sp|Q6DFJ6|TBK1_XENLA Serine/threonine-protein kinase TBK1 OS=Xenopus laevis OX=8355 GN=tbk1 PE=2 SV=1 && PF18396:TANK binding kinase 1 ubiquitin-like domain|PF00069:Protein kinase domain	Pkinase
	HGI_G22301	146.397	24.9962	128.172	4181.79	4618.81	4076.18	99.8549	4292.26	-5.43076	3.71e-16	1.55e-14	HGI_G22301	chr14	31461582	31470881	+	2294	protein_coding	- && sp|Q8TCT0|CERK1_HUMAN Ceramide kinase OS=Homo sapiens OX=9606 GN=CERK PE=1 SV=1 && PF00781:Diacylglycerol kinase catalytic domain	-
	HGI_G15260	230.497	318.285	398.756	7.80393	20.4028	16.5262	315.846	14.911	4.39555	3.74e-16	1.55e-14	HGI_G15260	chr10	29441003	29488209	-	951	protein_coding	- && sp|P19477|FIBA_APOPA Fibrinogen-like protein A OS=Apostichopus parvimensis OX=1902835 PE=2 SV=1 && PF00147:Fibrinogen beta and gamma chains, C-terminal globular domain	Fibrinogen_C
	HGI_G17920	4.67224	0	4.18862	587.525	261.35	255.329	2.95362	368.068	-7.05259	3.75e-16	1.56e-14	HGI_G17920	chr12	1072420	1077078	-	1633	protein_coding	- && - && PF00619:Caspase recruitment domain	CARD
	novel.3046	73.1984	51.6589	62.8292	1180.62	1476.78	579.242	62.5622	1078.88	-4.11275	3.76e-16	1.56e-14	novel.3046	chr14	28429459	28469525	-	9946	protein_coding	- && sp|Q53H47|SETMR_HUMAN Histone-lysine N-methyltransferase SETMAR OS=Homo sapiens OX=9606 GN=SETMAR PE=1 SV=2 && PF01498:Transposase|PF01359:Transposase (partial DDE domain)|PF13358:DDE superfamily endonuclease	Transposase_5
	HGI_G07696	267.875	1363.96	722.955	8.91878	6.80094	0.826308	784.931	5.51534	7.18305	4.06e-16	1.68e-14	HGI_G07696	chr5	20628654	20706037	+	1928	protein_coding	- && sp|Q00PK1|TES_ATEAB Testin OS=Atelerix albiventris OX=9368 GN=TES PE=3 SV=1 && PF00412:LIM domain|PF06297:PET Domain	LIM
	HGI_G11157	102.789	167.475	201.054	4.45939	3.88625	4.13154	157.106	4.15906	5.24631	4.1e-16	1.7e-14	HGI_G11157	chr7	36108073	36108348	-	276	protein_coding	- && - && -	-
	HGI_G23352	38.9353	15.831	63.6669	1398.02	1037.63	914.723	39.4777	1116.79	-4.82175	4.41e-16	1.82e-14	HGI_G23352	chr14	70987282	71024143	-	5675	protein_coding	- && - && PF12736:Cell-cycle sustaining, positive selection,	-
	HGI_G13013	14.0167	1.66642	13.4036	1110.39	1483.58	387.539	9.69557	993.834	-6.70836	4.46e-16	1.84e-14	HGI_G13013	chr9	671472	714653	-	4225	protein_coding	- && sp|Q9W436|NEP_DROME Neprilysin-1 OS=Drosophila melanogaster OX=7227 GN=Nep1 PE=2 SV=2 && PF01431:Peptidase family M13|PF05649:Peptidase family M13	-
	novel.4758	604.276	1030.68	170.058	0	0	0	601.671	0	11.7288	4.54e-16	1.87e-14	novel.4758	chr18	40442200	40463725	+	4221	protein_coding	- && sp|P43144|ACHA9_RAT Neuronal acetylcholine receptor subunit alpha-9 OS=Rattus norvegicus OX=10116 GN=Chrna9 PE=1 SV=2 && PF02932:Neurotransmitter-gated ion-channel transmembrane region|PF02931:Neurotransmitter-gated ion-channel ligand binding domain	Neur_chan_LBD
	HGI_G20799	12.4593	14.9977	20.1054	346.718	229.289	209.056	15.8541	261.687	-4.02364	4.72e-16	1.94e-14	HGI_G20799	chr13	30921527	30967999	+	4890	protein_coding	- && sp|Q9VAC5|ADA17_DROME ADAM 17-like protease OS=Drosophila melanogaster OX=7227 GN=Tace PE=2 SV=2 && PF16698:Membrane-proximal domain, switch, for ADAM17|PF13688:Metallo-peptidase family M12|PF01562:Reprolysin family propeptide|PF00200:Disintegrin	-
	HGI_G04893	269.433	909.863	391.217	6.68909	7.7725	0.826308	523.504	5.09597	6.71159	4.85e-16	1.99e-14	HGI_G04893	chr3	46967550	46996706	+	1416	protein_coding	- && sp|Q8ITC7|CAPAR_DROME Neuropeptides capa receptor OS=Drosophila melanogaster OX=7227 GN=CapaR PE=2 SV=3 && PF00001:7 transmembrane receptor (rhodopsin family)	7tm_1
	HGI_G22567	214.923	140.812	252.155	10.0336	9.71563	4.95785	202.63	8.2357	4.63867	4.86e-16	1.99e-14	HGI_G22567	chr14	42462619	42488262	+	2227	protein_coding	- && - && -	-
	HGI_G23112	18.689	4.99925	10.8904	473.81	288.554	273.508	11.5262	345.291	-4.96301	4.88e-16	1.99e-14	HGI_G23112	chr14	62114686	62123969	-	1448	protein_coding	- && - && -	-
	novel.6744	4826.42	5490.84	4656.06	1022.32	1030.83	929.597	4991.11	994.247	2.32783	4.9e-16	2e-14	novel.6744	chr5	8702410	8812291	-	12441	protein_coding	- && sp|Q6RHR9|MAGI1_MOUSE Membrane-associated guanylate kinase, WW and PDZ domain-containing protein 1 OS=Mus musculus OX=10090 GN=Magi1 PE=1 SV=1 && PF17820:PDZ domain|PF00595:PDZ domain	PDZ
	HGI_G06226	0	2.49962	4.18862	280.942	605.284	171.872	2.22941	352.699	-7.15542	4.94e-16	2.01e-14	HGI_G06226	chr4	15153822	15165848	-	801	protein_coding	- && - && -	-
	HGI_G16051	24.9186	18.3306	41.8862	643.267	462.464	393.323	28.3784	499.685	-4.13097	4.97e-16	2.02e-14	HGI_G16051	chr10	60677273	60703914	-	3450	protein_coding	- && sp|Q8TBY9|CF251_HUMAN Cilia- and flagella-associated protein 251 OS=Homo sapiens OX=9606 GN=CFAP251 PE=1 SV=2 && PF00400:WD domain, G-beta repeat	WD40
	HGI_G15844	9.34448	1.66642	6.70178	287.631	200.142	196.661	5.90423	228.145	-5.35393	5.04e-16	2.04e-14	HGI_G15844	chr10	53203100	53206128	-	552	protein_coding	- && - && -	-
	HGI_G25779	35.8205	19.997	87.9609	1739.16	1467.06	1402.25	47.9261	1536.16	-4.99617	5.1e-16	2.07e-14	HGI_G25779	chr16	30937491	30977022	+	7774	protein_coding	- && sp|Q70EL1|UBP54_HUMAN Inactive ubiquitin carboxyl-terminal hydrolase 54 OS=Homo sapiens OX=9606 GN=USP54 PE=1 SV=4 && PF00443:Ubiquitin carboxyl-terminal hydrolase	UCH
	HGI_G08776	376.894	679.898	605.674	31.2157	10.6872	28.9208	554.155	23.6079	4.55486	5.12e-16	2.07e-14	HGI_G08776	chr5	67621661	67691832	-	5892	protein_coding	- && - && PF01414:Delta serrate ligand|PF00008:EGF-like domain	EGF
	HGI_G29448	3.11483	4.16604	7.53951	356.751	216.659	142.951	4.94012	238.787	-5.54421	5.24e-16	2.12e-14	HGI_G29448	chr18	49513331	49529842	-	2019	protein_coding	- && sp|P52183|ANNU_SCHAM Annulin OS=Schistocerca americana OX=7009 PE=2 SV=1 && PF01841:Transglutaminase-like superfamily|PF00868:Transglutaminase family|PF00927:Transglutaminase family, C-terminal ig like domain	Transglut_core
	novel.5039	510.832	1811.39	744.736	27.8712	36.9194	36.3576	1022.32	33.716	4.92111	5.31e-16	2.14e-14	novel.5039	chr18	46169506	46196467	-	2576	protein_coding	- && - && -	-
	HGI_G03798	17.1315	8.33208	19.2676	215.166	295.355	320.608	14.9104	277.043	-4.23072	5.52e-16	2.23e-14	HGI_G03798	chr3	1029820	1054929	-	3000	protein_coding	- && - && PF01697:Glycosyltransferase family 92	-
	HGI_G22123	143.282	96.6521	103.04	771.475	1016.25	1028.75	114.325	938.828	-3.04509	5.57e-16	2.24e-14	HGI_G22123	chr14	21115886	21118682	-	1295	protein_coding	- && - && -	-
	HGI_G03997	14.0167	4.16604	25.9694	1275.39	572.251	666.831	14.7174	838.156	-5.82911	5.63e-16	2.26e-14	HGI_G03997	chr3	7115146	7121564	-	1093	protein_coding	- && - && -	-
	HGI_G05536	24.9186	10.8317	46.9125	1181.74	793.767	723.846	27.5543	899.784	-5.02533	5.75e-16	2.3e-14	HGI_G05536	chr3	71315860	71348580	+	2325	protein_coding	- && sp|Q9D5W4|CCD81_MOUSE Coiled-coil domain-containing protein 81 OS=Mus musculus OX=10090 GN=Ccdc81 PE=2 SV=1 && PF14908:CCDC81 eukaryotic HU domain 1|PF18289:CCDC81 eukaryotic HU domain 2	-
	novel.6700	1.55741	0	8.37723	1331.13	2719.4	442.075	3.31155	1497.54	-8.77275	5.81e-16	2.33e-14	novel.6700	chr5	75013848	75018202	+	4288	protein_coding	- && - && -	-
	HGI_G00201	577.8	419.104	595.621	69.1206	54.4075	45.447	530.842	56.325	3.2401	5.96e-16	2.38e-14	HGI_G00201	chr0	9060948	9081638	-	1822	protein_coding	- && sp|Q8MSU3|FRRS1_DROME Putative ferric-chelate reductase 1 homolog OS=Drosophila melanogaster OX=7227 GN=CG8399 PE=2 SV=1 && PF02014:Reeler domain|PF03188:Eukaryotic cytochrome b561|PF03351:DOMON domain	Cytochrom_B561
	HGI_G01332	2988.68	5017.58	5888.36	392.426	222.488	390.844	4631.54	335.253	3.78834	6.03e-16	2.41e-14	HGI_G01332	chr1	40780544	40784647	-	501	protein_coding	- && sp|Q93096|TP4A1_HUMAN Protein tyrosine phosphatase type IVA 1 OS=Homo sapiens OX=9606 GN=PTP4A1 PE=1 SV=2 && -	-
	HGI_G05433	154.184	334.116	289.014	1.11485	0.971563	0.826308	259.105	0.970906	8.08009	6.32e-16	2.52e-14	HGI_G05433	chr3	68085266	68086161	+	429	protein_coding	- && sp|Q9NDE7|INS_APLCA Insulin OS=Aplysia californica OX=6500 GN=PIN PE=1 SV=1 && PF00049:Insulin/IGF/Relaxin family	-
	HGI_G02622	149.512	749.887	962.544	0	0	0	620.648	0	11.7744	6.34e-16	2.52e-14	HGI_G02622	chr1	86420954	86435511	+	896	protein_coding	- && sp|Q8NDA2|HMCN2_HUMAN Hemicentin-2 OS=Homo sapiens OX=9606 GN=HMCN2 PE=2 SV=3 && PF13927:Immunoglobulin domain|PF07679:Immunoglobulin I-set domain	I-set
	HGI_G26870	4.67224	9.16529	5.02634	217.395	132.133	265.245	6.28796	204.924	-4.99195	6.67e-16	2.65e-14	HGI_G26870	chr16	78524274	78556885	+	3288	protein_coding	- && - && PF12894:Anaphase-promoting complex subunit 4 WD40 domain	-
	HGI_G21180	13069.8	12676.4	15139.3	2790.46	2720.38	2364.89	13628.5	2625.24	2.37619	6.8e-16	2.7e-14	HGI_G21180	chr13	51066094	51178619	-	5700	protein_coding	- && sp|P34416|LASP1_CAEEL LIM and SH3 domain protein F42H10.3 OS=Caenorhabditis elegans OX=6239 GN=F42H10.3 PE=4 SV=3 && PF00880:Nebulin repeat|PF00412:LIM domain|PF00018:SH3 domain	SH3_1
	HGI_G27425	6.22965	0.833208	12.5658	350.062	648.032	560.237	6.5429	519.444	-6.30717	7e-16	2.77e-14	HGI_G27425	chr17	17769440	17840230	+	5058	protein_coding	- && - && PF13695:Zinc-binding domain	-
	novel.283	3600.74	1202.32	617.402	32.3306	35.9478	17.3525	1806.82	28.5436	5.98676	7.09e-16	2.8e-14	novel.283	chr1	58391214	58395176	+	537	protein_coding	- && - && -	-
	novel.8485	7.78707	0.833208	5.02634	288.746	252.606	171.046	4.54887	237.466	-5.8142	7.15e-16	2.82e-14	novel.8485	chr9	12273407	12276728	+	1746	protein_coding	- && - && -	-
	HGI_G23269	130.823	759.886	712.902	2.2297	0	2.47892	534.537	1.56954	8.40279	7.23e-16	2.85e-14	HGI_G23269	chr14	68613916	68640487	+	2580	protein_coding	- && sp|P17970|KCNAB_DROME Potassium voltage-gated channel protein Shab OS=Drosophila melanogaster OX=7227 GN=Shab PE=1 SV=2 && PF00520:Ion transport protein	Ion_trans
	HGI_G07474	177.545	280.791	300.743	0	0	0	253.026	0	10.481	7.24e-16	2.85e-14	HGI_G07474	chr5	9532497	9542737	-	1851	protein_coding	- && - && -	-
	novel.7893	3683.28	461.597	857.828	20.0673	17.4881	10.742	1667.57	16.0991	6.69885	7.32e-16	2.87e-14	novel.7893	chr7	31848144	31848842	+	699	protein_coding	- && - && -	-
	novel.4929	0	5.83246	4.18862	176.146	304.099	176.83	3.34036	219.025	-5.88608	7.42e-16	2.91e-14	novel.4929	chr18	12995775	13000054	-	2433	protein_coding	- && - && PF13445:RING-type zinc-finger|PF00643:B-box zinc finger	zf-B_box
	novel.616	194.677	148.311	194.352	1033.46	1172.68	1270.04	179.113	1158.73	-2.69577	7.49e-16	2.93e-14	novel.616	chr1	78192711	78201735	-	8458	protein_coding	- && - && -	-
	HGI_G01751	28.0334	3.33283	15.9167	620.97	922.013	789.951	15.761	777.645	-5.66899	7.51e-16	2.94e-14	HGI_G01751	chr1	55576677	55604882	-	2726	protein_coding	- && sp|Q9D3D0|TTPAL_MOUSE Alpha-tocopherol transfer protein-like OS=Mus musculus OX=10090 GN=Ttpal PE=1 SV=3 && PF03765:CRAL/TRIO, N-terminal domain|PF00650:CRAL/TRIO domain	CRAL_TRIO_N
	HGI_G03569	1.55741	0	2.51317	224.084	233.175	152.867	1.35686	203.376	-7.262	7.63e-16	2.98e-14	HGI_G03569	chr2	40141057	40152427	+	1740	protein_coding	- && sp|P04569|SCP1_BRALA Sarcoplasmic calcium-binding proteins I, III, and IV OS=Branchiostoma lanceolatum OX=7740 PE=1 SV=2 && -	-
	HGI_G25196	241.399	758.219	737.196	22.297	21.3744	14.0472	578.938	19.2395	4.91804	7.74e-16	3.02e-14	HGI_G25196	chr16	6759400	6811157	+	4253	protein_coding	- && - && PF13903:PMP-22/EMP/MP20/Claudin tight junction	-
	HGI_G07579	15.5741	2.49962	27.6449	1167.25	2916.63	941.165	15.2395	1675.01	-6.78131	7.93e-16	3.09e-14	HGI_G07579	chr5	15244148	15272753	-	1701	protein_coding	- && - && -	-
	HGI_G14808	9.34448	7.49887	11.7281	152.734	151.564	147.909	9.52383	150.736	-3.98182	8.08e-16	3.14e-14	HGI_G14808	chr10	10362425	10379983	+	1539	protein_coding	- && sp|A1A4V9|CC189_HUMAN Coiled-coil domain-containing protein 189 OS=Homo sapiens OX=9606 GN=CCDC189 PE=2 SV=1 && PF14769:Flagellar C1a complex subunit C1a-32	-
	novel.5683	3.11483	1.66642	9.21495	488.303	313.815	199.14	4.6654	333.753	-6.12009	8.3e-16	3.22e-14	novel.5683	chr3	54434454	54445477	+	848	protein_coding	- && - && -	-
	HGI_G02446	3.11483	1.66642	7.53951	282.056	195.284	161.13	4.10692	212.824	-5.6595	8.49e-16	3.29e-14	HGI_G02446	chr1	78637957	78638238	+	282	protein_coding	- && - && -	-
	HGI_G10841	510.832	1177.32	1027.89	33.4454	49.5497	64.452	905.347	49.1491	4.19981	8.63e-16	3.34e-14	HGI_G10841	chr7	21436682	21565290	+	4269	protein_coding	- && sp|P34400|MIG10_CAEEL Abnormal cell migration protein 10 OS=Caenorhabditis elegans OX=6239 GN=mig-10 PE=1 SV=3 && PF00169:PH domain	PH
	HGI_G27867	129.265	621.573	300.743	5.57424	2.91469	3.30523	350.527	3.93139	6.49705	8.89e-16	3.44e-14	HGI_G27867	chr17	36122409	36158700	-	2019	protein_coding	- && sp|Q0ZZJ6|VCO31_AUSSU A.superbus venom factor 1 OS=Austrelaps superbus OX=29156 PE=1 SV=1 && PF17791:Macroglobulin domain MG3|PF07703:Alpha-2-macroglobulin bait region domain|PF17789:Macroglobulin domain MG4	A2M_N_2
	HGI_G19508	3.11483	2.49962	17.5922	555.194	578.08	461.906	7.73554	531.727	-6.05335	9.12e-16	3.52e-14	HGI_G19508	chr12	57476627	57477988	+	1362	protein_coding	- && sp|Q6P0F9|INS1A_DANRE Insulinoma-associated protein 1a OS=Danio rerio OX=7955 GN=insm1a PE=2 SV=1 && -	-
	novel.5144	154.184	209.968	204.404	3.34454	0.971563	0	189.519	1.4387	7.17748	9.31e-16	3.59e-14	novel.5144	chr2	2865219	2867673	+	2275	protein_coding	- && sp|Q04202|TCB2_CAEBR Transposable element Tcb2 transposase OS=Caenorhabditis briggsae OX=6238 PE=3 SV=1 && -	-
	HGI_G16675	6.22965	2.49962	14.2413	313.272	350.734	264.419	7.65686	309.475	-5.31758	9.95e-16	3.83e-14	HGI_G16675	chr11	26121785	26124170	+	729	protein_coding	- && - && -	-
	novel.5487	242.957	281.624	243.777	25.6415	16.5166	28.0945	256.119	23.4175	3.44945	1.04e-15	4.01e-14	novel.5487	chr2	39125898	39134377	-	2722	protein_coding	- && - && -	-
	HGI_G23125	213.366	1181.49	997.728	10.0336	14.5734	4.13154	797.528	9.57954	6.38935	1.1e-15	4.2e-14	HGI_G23125	chr14	62470365	62488584	+	1968	protein_coding	- && - && -	-
	novel.1891	316.155	1215.65	411.322	0	3.88625	0	647.709	1.29542	8.97423	1.1e-15	4.22e-14	novel.1891	chr12	6099863	6245616	+	9834	protein_coding	- && - && PF02494:HYR domain	-
	HGI_G20635	3.11483	6.66566	10.0527	146.045	235.118	184.267	6.61106	188.477	-4.76378	1.1e-15	4.22e-14	HGI_G20635	chr13	23410618	23434344	-	1532	protein_coding	- && sp|O01393|UNC9_CAEEL Innexin unc-9 OS=Caenorhabditis elegans OX=6239 GN=unc-9 PE=1 SV=1 && PF00876:Innexin	-
	HGI_G26251	246.071	479.928	410.484	1.11485	0.971563	0	378.828	0.69547	9.1997	1.14e-15	4.35e-14	HGI_G26251	chr16	53869785	53879797	+	1286	protein_coding	- && sp|Q7ZV46|METRL_DANRE Meteorin-like protein OS=Danio rerio OX=7955 GN=metrnl PE=2 SV=1 && -	-
	novel.8649	3.11483	0	3.35089	266.449	169.052	167.741	2.15524	201.08	-6.6328	1.17e-15	4.45e-14	novel.8649	chr9	4365608	4370813	-	1134	protein_coding	- && - && -	-
	HGI_G09143	521.734	293.289	175.922	0	0	0	330.315	0	10.8619	1.26e-15	4.81e-14	HGI_G09143	chr6	7523392	7525815	-	2424	protein_coding	- && - && -	-
	HGI_G11633	82.5429	88.32	118.957	930.898	787.938	659.394	96.6065	792.743	-3.0317	1.28e-15	4.88e-14	HGI_G11633	chr8	587123	618032	-	3279	protein_coding	- && sp|A0A1L8GXY4|CFA43_XENLA Cilia- and flagella-associated protein 43 OS=Xenopus laevis OX=8355 GN=cfap43 PE=2 SV=1 && -	-
	HGI_G25687	130.823	136.646	164.194	4.45939	8.74407	8.26308	143.888	7.15551	4.31329	1.3e-15	4.95e-14	HGI_G25687	chr16	27597190	27600383	-	3194	protein_coding	- && sp|O97148|MTH_DROME G-protein coupled receptor Mth OS=Drosophila melanogaster OX=7227 GN=mth PE=1 SV=1 && PF00002:7 transmembrane receptor (Secretin family)	7tm_2
	HGI_G09083	143.282	284.957	284.826	3.34454	10.6872	7.43677	237.688	7.15617	5.04165	1.31e-15	4.97e-14	HGI_G09083	chr6	5257530	5262468	+	3827	protein_coding	- && sp|Q8SWR3|SPR_DROME Sex peptide receptor OS=Drosophila melanogaster OX=7227 GN=SPR PE=1 SV=1 && PF10324:Serpentine type 7TM GPCR chemoreceptor Srw	-
	HGI_G25619	4.67224	0.833208	6.70178	313.272	384.739	161.956	4.06908	286.656	-6.15955	1.32e-15	4.98e-14	HGI_G25619	chr16	25318350	25321571	+	1185	protein_coding	- && - && -	-
	HGI_G06139	221.153	779.883	679.393	1.11485	0	0.826308	560.143	0.647052	9.77768	1.34e-15	5.05e-14	HGI_G06139	chr4	12791181	12800938	-	1638	protein_coding	- && sp|Q22328|LEV9_CAEEL Protein lev-9 OS=Caenorhabditis elegans OX=6239 GN=lev-9 PE=1 SV=3 && PF00084:Sushi repeat (SCR repeat)	Sushi
	HGI_G23043	4.67224	3.33283	10.0527	332.225	217.63	161.956	6.01925	237.27	-5.27216	1.43e-15	5.41e-14	HGI_G23043	chr14	60068315	60069910	+	1230	protein_coding	- && - && -	-
	novel.8394	1.55741	0	7.53951	530.667	497.44	294.166	3.03231	440.758	-7.12138	1.51e-15	5.7e-14	novel.8394	chr8	33423426	33425416	-	1991	protein_coding	- && - && -	-
	novel.759	288.122	257.461	255.506	2047.98	2083.03	1408.03	267.029	1846.35	-2.79058	1.54e-15	5.78e-14	novel.759	chr10	19946195	19949039	+	2845	protein_coding	- && - && -	-
	HGI_G05426	380.009	1708.08	505.985	1.11485	0	0	864.69	0.371616	11.2908	1.56e-15	5.87e-14	HGI_G05426	chr3	67866428	67914532	-	3660	protein_coding	- && sp|Q961J5|BALAT_DROME Beta-alanine transporter OS=Drosophila melanogaster OX=7227 GN=Balat PE=2 SV=1 && PF00083:Sugar (and other) transporter	Sugar_tr
	HGI_G13072	9.34448	4.16604	13.4036	270.908	242.891	180.135	8.97136	231.311	-4.69304	1.57e-15	5.89e-14	HGI_G13072	chr9	2004647	2140588	+	2133	protein_coding	- && sp|Q8NHV1|GIMA7_HUMAN GTPase IMAP family member 7 OS=Homo sapiens OX=9606 GN=GIMAP7 PE=1 SV=1 && PF04548:AIG1 family	-
	HGI_G03438	308.368	331.617	319.172	24.5266	35.9478	16.5262	319.719	25.6669	3.64441	1.62e-15	6.08e-14	HGI_G03438	chr2	33687050	33698166	-	2221	protein_coding	- && sp|Q9EP89|LACTB_MOUSE Serine beta-lactamase-like protein LACTB, mitochondrial OS=Mus musculus OX=10090 GN=Lactb PE=1 SV=1 && PF00144:Beta-lactamase	Beta-lactamase
	HGI_G01226	127.708	298.288	160.843	3.34454	2.91469	0.826308	195.613	2.36185	6.42396	1.66e-15	6.22e-14	HGI_G01226	chr1	37668341	37681920	+	387	protein_coding	- && - && -	-
	HGI_G01759	21.8038	4.16604	47.7502	2211.86	1736.18	1444.39	24.5733	1797.48	-6.18947	1.67e-15	6.22e-14	HGI_G01759	chr1	55864483	55872646	-	1600	protein_coding	- && sp|Q26630|IDLC_STRPU 33 kDa inner dynein arm light chain, axonemal OS=Strongylocentrotus purpuratus OX=7668 PE=1 SV=1 && PF10211:Axonemal dynein light chain	-
	HGI_G00962	464.109	315.786	382.002	0	0	0.826308	387.299	0.275436	10.1305	1.68e-15	6.27e-14	HGI_G00962	chr1	24429284	24496097	-	5498	protein_coding	- && - && PF07679:Immunoglobulin I-set domain|PF13927:Immunoglobulin domain	I-set
	novel.4444	15.5741	9.16529	10.0527	249.726	242.891	147.083	11.5974	213.233	-4.23882	1.72e-15	6.4e-14	novel.4444	chr17	10239067	10239570	-	504	protein_coding	- && - && -	-
	HGI_G27718	987.4	1072.34	912.28	195.098	184.597	166.914	990.673	182.203	2.44372	1.81e-15	6.72e-14	HGI_G27718	chr17	30907774	31148984	+	2943	protein_coding	- && sp|Q3SYU1|NOC2L_BOVIN Nucleolar complex protein 2 homolog OS=Bos taurus OX=9913 GN=NOC2L PE=2 SV=1 && PF03715:Noc2p family	-
	HGI_G28767	3364.01	4155.21	3195.08	405.805	595.568	546.19	3571.43	515.854	2.79113	1.85e-15	6.88e-14	HGI_G28767	chr18	20731570	20864331	+	3881	protein_coding	- && sp|Q61909|MTG8_MOUSE Protein CBFA2T1 OS=Mus musculus OX=10090 GN=Runx1t1 PE=2 SV=1 && PF08788:NHR2 domain like|PF01753:MYND finger|PF07531:NHR1 homology to TAF	zf-MYND
	HGI_G04319	286.564	235.798	253.83	28.986	15.545	15.6999	258.731	20.077	3.69954	1.88e-15	6.96e-14	HGI_G04319	chr3	21433016	21470118	+	567	protein_coding	- && sp|Q9X248|FABG_THEMA 3-oxoacyl-[acyl-carrier-protein] reductase FabG OS=Thermotoga maritima (strain ATCC 43589 / DSM 3109 / JCM 10099 / NBRC 100826 / MSB8) OX=243274 GN=fabG PE=3 SV=1 && PF00106:short chain dehydrogenase	adh_short
	novel.6076	3339.09	2815.41	1773.46	190.639	77.725	65.2784	2642.65	111.214	4.57332	1.98e-15	7.31e-14	novel.6076	chr4	28367747	28369431	+	1685	protein_coding	- && - && -	-
	HGI_G22619	14.0167	18.3306	21.7808	216.28	341.99	218.145	18.0427	258.805	-3.82231	2.1e-15	7.75e-14	HGI_G22619	chr14	44064237	44065930	-	1694	protein_coding	- && - && -	-
	HGI_G00652	109.019	326.618	184.299	4.45939	3.88625	3.30523	206.645	3.88363	5.7474	2.14e-15	7.9e-14	HGI_G00652	chr1	11639308	11648534	+	1128	protein_coding	- && sp|Q96SJ8|TSN18_HUMAN Tetraspanin-18 OS=Homo sapiens OX=9606 GN=TSPAN18 PE=2 SV=1 && PF00335:Tetraspanin family	Tetraspannin
	HGI_G07471	554.439	115.816	293.203	2.2297	1.94313	0.826308	321.153	1.66638	7.62689	2.17e-15	7.99e-14	HGI_G07471	chr5	9514616	9516680	-	625	protein_coding	- && sp|P00443|SODC_HORSE Superoxide dismutase [Cu-Zn] OS=Equus caballus OX=9796 GN=SOD1 PE=1 SV=2 && PF00080:Copper/zinc superoxide dismutase (SODC)	-
	HGI_G03075	56.0669	40.8272	75.3951	607.592	534.36	516.443	57.4297	552.798	-3.26573	2.19e-15	8.05e-14	HGI_G03075	chr2	17702939	17755017	+	2946	protein_coding	- && sp|Q4PZA2|ECE1_MOUSE Endothelin-converting enzyme 1 OS=Mus musculus OX=10090 GN=Ece1 PE=1 SV=1 && PF01431:Peptidase family M13|PF05649:Peptidase family M13	-
	HGI_G00510	175.988	213.301	431.427	6.68909	3.88625	0.826308	273.572	3.80055	6.22278	2.25e-15	8.26e-14	HGI_G00510	chr1	5936884	5952800	+	2862	protein_coding	- && sp|Q9NYN1|RASLC_HUMAN Ras-like protein family member 12 OS=Homo sapiens OX=9606 GN=RASL12 PE=1 SV=1 && PF00071:Ras family	Ras
	HGI_G16853	147.954	49.1593	141.575	2847.32	2211.28	1801.35	112.896	2286.65	-4.34443	2.37e-15	8.7e-14	HGI_G16853	chr11	34261370	34266860	+	1970	protein_coding	- && sp|Q92793|CBP_HUMAN CREB-binding protein OS=Homo sapiens OX=9606 GN=CREBBP PE=1 SV=3 && PF02135:TAZ zinc finger	zf-TAZ
	HGI_G25334	2373.5	1703.08	2225.83	333.339	341.99	373.491	2100.8	349.607	2.58656	2.43e-15	8.9e-14	HGI_G25334	chr16	13357253	13392901	-	1221	protein_coding	- && sp|Q8R010|AIMP2_MOUSE Aminoacyl tRNA synthase complex-interacting multifunctional protein 2 OS=Mus musculus OX=10090 GN=Aimp2 PE=1 SV=2 && PF00043:Glutathione S-transferase, C-terminal domain|PF18569:Thioredoxin-like domain	GST_C
	HGI_G16833	121.478	450.766	418.024	4.45939	7.7725	7.43677	330.089	6.55622	5.64549	2.48e-15	9.07e-14	HGI_G16833	chr11	33743776	33813945	+	4851	protein_coding	- && sp|Q8IZF0|NALCN_HUMAN Sodium leak channel non-selective protein OS=Homo sapiens OX=9606 GN=NALCN PE=1 SV=1 && PF00520:Ion transport protein	Ion_trans
	novel.4802	551.324	232.465	468.287	10800.6	6851.46	5048.74	417.359	7566.95	-4.18164	2.49e-15	9.1e-14	novel.4802	chr18	50785224	50800937	+	2243	protein_coding	- && sp|P11833|TBB_PARLI Tubulin beta chain OS=Paracentrotus lividus OX=7656 PE=2 SV=1 && PF00091:Tubulin/FtsZ family, GTPase domain|PF03953:Tubulin C-terminal domain	Tubulin
	HGI_G07329	40.4928	16.6642	69.531	1270.93	1501.06	865.971	42.2293	1212.65	-4.84265	2.5e-15	9.13e-14	HGI_G07329	chr5	3737250	3775917	+	2636	protein_coding	- && sp|Q28178|TSP1_BOVIN Thrombospondin-1 OS=Bos taurus OX=9913 GN=THBS1 PE=2 SV=2 && PF00090:Thrombospondin type 1 domain	TSP_1
	HGI_G07231	202.464	1041.51	630.805	11.1485	12.6303	16.5262	624.926	13.435	5.53547	2.56e-15	9.32e-14	HGI_G07231	chr5	1290692	1296005	+	516	protein_coding	- && - && -	-
	novel.6422	4.67224	0.833208	13.4036	773.704	405.142	483.39	6.30301	554.079	-6.43527	2.82e-15	1.03e-13	novel.6422	chr5	3139555	3142233	+	2679	protein_coding	- && - && -	-
	HGI_G08880	920.431	1446.45	921.495	52.3978	89.3838	30.5734	1096.13	57.4517	4.25634	2.93e-15	1.06e-13	HGI_G08880	chr5	71311009	71312498	-	423	protein_coding	- && - && -	-
	novel.6745	1465.53	364.945	437.291	0	0	0.826308	755.921	0.275436	11.0953	2.94e-15	1.07e-13	novel.6745	chr5	9531080	9532133	-	712	protein_coding	- && - && -	-
	novel.537	1.55741	4.99925	14.2413	245.266	397.369	442.901	6.93265	361.846	-5.63111	3.17e-15	1.15e-13	novel.537	chr1	55687941	55690933	-	2963	protein_coding	- && - && -	-
	novel.1083	42.0502	53.3253	65.3424	477.155	384.739	475.127	53.5726	445.674	-3.04508	3.28e-15	1.18e-13	novel.1083	chr10	30126836	30133588	-	4632	protein_coding	- && - && -	-
	novel.3053	2580.63	3580.29	3314.03	454.858	264.265	261.113	3158.32	326.745	3.27408	3.31e-15	1.19e-13	novel.3053	chr14	31299435	31363711	-	8596	protein_coding	- && sp|Q2PQH8|GDE_CANLF Glycogen debranching enzyme OS=Canis lupus familiaris OX=9615 GN=AGL PE=2 SV=1 && PF14699:N-terminal domain from the human glycogen debranching enzyme|PF06202:Amylo-alpha-1,6-glucosidase|PF14702:Central domain of human glycogen debranching enzyme|PF14701:Glycogen debranching enzyme, glucanotransferase domain	-
	HGI_G04932	0	1.66642	5.86406	178.376	186.54	158.651	2.51016	174.522	-5.95344	3.38e-15	1.22e-13	HGI_G04932	chr3	49288518	49289351	+	834	protein_coding	- && - && -	-
	HGI_G05140	655.671	333.283	333.414	0	0.971563	0	440.789	0.323854	10.3166	3.49e-15	1.26e-13	HGI_G05140	chr3	55880974	55899115	-	2628	protein_coding	- && sp|Q8BGW8|VGLL2_MOUSE Transcription cofactor vestigial-like protein 2 OS=Mus musculus OX=10090 GN=Vgll2 PE=1 SV=1 && PF07545:Vestigial/Tondu family	-
	HGI_G21060	238.284	404.939	306.607	1.11485	0.971563	0	316.61	0.69547	8.94228	3.49e-15	1.26e-13	HGI_G21060	chr13	45517168	45536431	-	3151	protein_coding	- && sp|Q8NFT8|DNER_HUMAN Delta and Notch-like epidermal growth factor-related receptor OS=Homo sapiens OX=9606 GN=DNER PE=1 SV=1 && PF00090:Thrombospondin type 1 domain|PF12248:Farnesoic acid 0-methyl transferase|PF07699:Putative ephrin-receptor like	TSP_1
	HGI_G00832	10.9019	12.4981	23.4562	328.88	244.834	223.93	15.6188	265.881	-4.06184	3.56e-15	1.28e-13	HGI_G00832	chr1	18708925	18720061	+	1317	protein_coding	- && sp|Q568D2|CF161_DANRE Cilia- and flagella-associated protein 161 OS=Danio rerio OX=7955 GN=cfap161 PE=2 SV=1 && -	-
	HGI_G12216	467.224	724.058	688.608	82.4987	57.3222	54.5363	626.63	64.7858	3.27855	3.58e-15	1.28e-13	HGI_G12216	chr8	26158535	26227181	-	1620	protein_coding	- && sp|P10746|HEM4_HUMAN Uroporphyrinogen-III synthase OS=Homo sapiens OX=9606 GN=UROS PE=1 SV=1 && PF02602:Uroporphyrinogen-III synthase HemD	HEM4
	HGI_G05737	14.0167	2.49962	7.53951	479.384	247.749	261.94	8.01862	329.691	-5.43984	3.61e-15	1.29e-13	HGI_G05737	chr3	78959247	78960041	-	795	protein_coding	- && - && -	-
	HGI_G18279	260.088	805.712	653.424	6.68909	23.3175	10.742	573.075	13.5829	5.39623	3.73e-15	1.33e-13	HGI_G18279	chr12	12537374	12554192	+	3270	protein_coding	- && sp|P37167|ACTP_ACACA Actophorin OS=Acanthamoeba castellanii OX=5755 PE=1 SV=2 && PF00241:Cofilin/tropomyosin-type actin-binding protein	Cofilin_ADF
	novel.8678	772.477	282.458	645.047	32.3306	31.09	30.5734	566.66	31.3313	4.17619	3.77e-15	1.35e-13	novel.8678	chr9	16579528	16685893	-	4634	protein_coding	- && - && PF17064:Sleepless protein	-
	novel.1968	12.4593	1.66642	16.7545	559.654	498.412	444.554	10.2934	500.873	-5.62118	3.87e-15	1.38e-13	novel.1968	chr12	26119047	26124173	+	5127	protein_coding	- && - && -	-
	novel.3651	0	0	5.86406	351.177	308.957	295.818	1.95469	318.651	-7.19543	3.94e-15	1.4e-13	novel.3651	chr16	3433201	3435174	+	1703	protein_coding	- && - && -	-
	HGI_G26549	232.055	882.367	2228.34	0	0	0.826308	1114.26	0.275436	11.6565	4.04e-15	1.44e-13	HGI_G26549	chr16	67142119	67173843	+	6547	protein_coding	- && sp|P24733|MYS_ARGIR Myosin heavy chain, striated muscle OS=Argopecten irradians OX=31199 PE=1 SV=1 && PF02736:Myosin N-terminal SH3-like domain|PF00063:Myosin head (motor domain)|PF01576:Myosin tail	Myosin_head
	HGI_G22355	7.78707	0	2.51317	248.611	234.147	266.071	3.43341	249.61	-6.39828	4.16e-15	1.48e-13	HGI_G22355	chr14	33791253	33807577	+	7051	protein_coding	- && sp|Q6P5U7|NWD2_MOUSE NACHT and WD repeat domain-containing protein 2 OS=Mus musculus OX=10090 GN=Nwd2 PE=1 SV=2 && PF05729:NACHT domain	NACHT
	novel.1927	155.741	94.1525	260.532	3851.8	2426.96	2506.19	170.142	2928.32	-4.10438	4.29e-15	1.52e-13	novel.1927	chr12	17242730	17247099	+	4330	protein_coding	- && - && -	-
	HGI_G15604	322.385	394.941	451.533	40.1345	54.4075	48.7522	389.619	47.7647	3.02739	4.31e-15	1.53e-13	HGI_G15604	chr10	42785474	42872580	+	4193	protein_coding	- && sp|O00291|HIP1_HUMAN Huntingtin-interacting protein 1 OS=Homo sapiens OX=9606 GN=HIP1 PE=1 SV=5 && PF07651:ANTH domain|PF01608:I/LWEQ domain	-
	novel.1189	4.67224	0	2.51317	176.146	145.734	174.351	2.39514	165.41	-6.30964	4.43e-15	1.57e-13	novel.1189	chr10	57301211	57326393	-	837	protein_coding	- && - && -	-
	novel.7546	6.22965	0	10.0527	534.012	1084.26	490.827	5.42744	703.034	-7.03098	4.62e-15	1.63e-13	novel.7546	chr6	36286518	36318394	-	2282	protein_coding	- && sp|Q6DCG4|RHBGB_XENLA Ammonium transporter Rh type B-B OS=Xenopus laevis OX=8355 GN=rhbg-b PE=2 SV=1 && PF00909:Ammonium Transporter Family	Ammonium_transp
	HGI_G05877	3.11483	0	7.53951	366.785	291.469	269.376	3.55144	309.21	-6.42831	4.62e-15	1.63e-13	HGI_G05877	chr4	2504397	2517016	-	2582	protein_coding	- && - && -	-
	HGI_G17405	451.65	1085.67	1069.77	40.1345	50.5213	63.6257	869.031	51.4272	4.07681	4.68e-15	1.65e-13	HGI_G17405	chr11	57929724	57945564	+	822	protein_coding	- && sp|O08688|CAN5_MOUSE Calpain-5 OS=Mus musculus OX=10090 GN=Capn5 PE=1 SV=1 && PF00648:Calpain family cysteine protease	Peptidase_C2
	HGI_G11149	143.282	139.146	202.729	2.2297	0	1.65262	161.719	1.2941	6.98505	4.7e-15	1.65e-13	HGI_G11149	chr7	35708767	35710054	+	1173	protein_coding	- && sp|P35621|DVR1_DANRE Protein DVR-1 OS=Danio rerio OX=7955 GN=dvr1 PE=2 SV=1 && PF00019:Transforming growth factor beta like domain	-
	novel.4788	306.81	1673.91	631.643	14.493	11.6588	22.3103	870.79	16.154	5.74804	4.71e-15	1.65e-13	novel.4788	chr18	46169506	46196520	+	3329	protein_coding	- && - && -	-
	HGI_G28643	1.55741	4.99925	9.21495	212.936	177.796	147.083	5.2572	179.272	-4.99447	4.88e-15	1.71e-13	HGI_G28643	chr18	16799476	16804836	+	318	protein_coding	- && sp|Q9DAR0|CE049_MOUSE Uncharacterized protein C5orf49 homolog OS=Mus musculus OX=10090 PE=1 SV=1 && PF15074:Domain of unknown function (DUF4541)	-
	HGI_G13047	6.22965	1.66642	11.7281	711.273	449.834	226.408	6.5414	462.505	-6.13938	5.45e-15	1.91e-13	HGI_G13047	chr9	1418358	1433102	-	1491	protein_coding	- && sp|Q6RI86|TRPA1_RAT Transient receptor potential cation channel subfamily A member 1 OS=Rattus norvegicus OX=10116 GN=Trpa1 PE=2 SV=1 && PF00520:Ion transport protein	Ion_trans
	novel.3096	1.55741	0.833208	2.51317	224.084	122.417	141.299	1.6346	162.6	-6.62649	5.92e-15	2.07e-13	novel.3096	chr14	47802291	47804444	-	2100	protein_coding	- && - && -	-
	HGI_G22491	88.7726	415.771	418.862	1.11485	1.94313	1.65262	307.802	1.5702	7.60294	6.17e-15	2.15e-13	HGI_G22491	chr14	39094923	39127958	+	1878	protein_coding	- && sp|O18783|PLMN_MACEU Plasminogen OS=Macropus eugenii OX=9315 GN=PLG PE=2 SV=1 && PF00051:Kringle domain|PF00041:Fibronectin type III domain	fn3
	novel.6437	52.9521	49.1593	54.452	432.561	317.701	385.06	52.1878	378.441	-2.85893	6.49e-15	2.26e-13	novel.6437	chr5	4675261	4684526	+	2984	protein_coding	- && - && -	-
	HGI_G20834	0	0.833208	5.86406	619.855	650.947	174.351	2.23242	481.718	-7.62107	6.57e-15	2.29e-13	HGI_G20834	chr13	33004832	33005416	+	585	protein_coding	- && - && -	-
	HGI_G08309	246.071	345.781	210.268	2260.91	3405.33	2102.95	267.374	2589.73	-3.27505	6.64e-15	2.31e-13	HGI_G08309	chr5	45048935	45081699	-	1800	protein_coding	- && sp|P09960|LKHA4_HUMAN Leukotriene A-4 hydrolase OS=Homo sapiens OX=9606 GN=LTA4H PE=1 SV=2 && PF01433:Peptidase family M1 domain|PF17900:Peptidase M1 N-terminal domain|PF09127:Leukotriene A4 hydrolase, C-terminal	-
	HGI_G20238	443.863	370.778	575.516	50.1681	51.4928	62.7994	463.385	54.8201	3.07728	6.72e-15	2.33e-13	HGI_G20238	chr13	8751340	8761854	+	1640	protein_coding	- && sp|Q6AXL5|HBAP1_DANRE HSPB1-associated protein 1 homolog OS=Danio rerio OX=7955 GN=hspbap1 PE=2 SV=2 && PF13621:Cupin-like domain	-
	HGI_G16195	415.829	300.788	545.358	8.91878	5.82938	0	420.658	4.91605	6.46417	7.14e-15	2.47e-13	HGI_G16195	chr11	4887577	4964150	+	3585	protein_coding	- && - && PF07690:Major Facilitator Superfamily|PF05960:Bacterial protein of unknown function (DUF885)	MFS_1
	HGI_G07781	3.11483	4.16604	23.4562	783.738	623.743	555.279	10.2457	654.253	-5.95169	7.19e-15	2.49e-13	HGI_G07781	chr5	25743434	25876151	+	5654	protein_coding	- && - && -	-
	novel.3323	5966.45	3169.52	4467.58	421.412	294.384	172.698	4534.52	296.165	3.9374	7.48e-15	2.59e-13	novel.3323	chr15	43652842	43655732	+	2891	protein_coding	- && - && -	-
	novel.2789	10.9019	14.1645	29.3203	390.197	386.682	262.766	18.1289	346.548	-4.22741	7.67e-15	2.65e-13	novel.2789	chr14	42233065	42241190	+	4257	protein_coding	- && - && -	-
	novel.5120	0	0	8.37723	730.225	3799.78	1198.97	2.79241	1909.66	-9.33156	7.68e-15	2.65e-13	novel.5120	chr18	64630546	64632203	-	1583	protein_coding	- && - && -	-
	HGI_G15514	1.55741	0.833208	6.70178	177.261	174.881	184.267	3.0308	178.803	-5.80522	8.06e-15	2.78e-13	HGI_G15514	chr10	39708754	39719881	-	1083	protein_coding	- && - && -	-
	HGI_G24568	42.0502	147.478	489.23	19437.4	23727.5	13528.3	226.253	18897.7	-6.3816	8.16e-15	2.81e-13	HGI_G24568	chr15	46923779	46946138	-	1524	protein_coding	- && sp|Q8K4F2|LX15B_RAT Polyunsaturated fatty acid lipoxygenase ALOX15B OS=Rattus norvegicus OX=10116 GN=Alox15b PE=1 SV=1 && PF00305:Lipoxygenase	Lipoxygenase
	novel.4632	236.727	196.637	144.926	0	0	0	192.763	0	10.0848	8.32e-15	2.86e-13	novel.4632	chr18	5171160	5173105	+	1946	protein_coding	- && - && -	-
	HGI_G13863	3.11483	0.833208	6.70178	176.146	165.166	157.825	3.54994	166.379	-5.53154	8.63e-15	2.96e-13	HGI_G13863	chr9	36742498	36755429	+	498	protein_coding	- && - && -	-
	HGI_G18659	6.22965	2.49962	8.37723	191.754	135.047	156.172	5.70217	160.991	-4.83313	8.69e-15	2.98e-13	HGI_G18659	chr12	26127746	26145737	-	2331	protein_coding	- && sp|Q9NU02|ANKE1_HUMAN Ankyrin repeat and EF-hand domain-containing protein 1 OS=Homo sapiens OX=9606 GN=ANKEF1 PE=1 SV=2 && PF12796:Ankyrin repeats (3 copies)|PF13499:EF-hand domain pair	-
	HGI_G26888	10.9019	16.6642	22.6185	251.956	208.886	199.14	16.7282	219.994	-3.68293	8.91e-15	3.05e-13	HGI_G26888	chr16	79567082	79640193	-	1797	protein_coding	- && sp|Q08BC4|STPG2_DANRE Sperm-tail PG-rich repeat-containing protein 2 OS=Danio rerio OX=7955 GN=stpg2 PE=2 SV=1 && -	-
	novel.3466	1.55741	0.833208	9.21495	264.219	317.701	261.113	3.86852	281.011	-6.10666	8.95e-15	3.06e-13	novel.3466	chr15	8716629	8718617	-	1963	protein_coding	- && - && -	-
	HGI_G18607	179.103	1004.85	640.858	0	0.971563	0.826308	608.27	0.59929	9.91638	8.99e-15	3.07e-13	HGI_G18607	chr12	23164890	23231070	+	183	protein_coding	- && sp|Q24498|RYR_DROME Ryanodine receptor OS=Drosophila melanogaster OX=7227 GN=RyR PE=1 SV=3 && -	-
	HGI_G04620	138.61	58.3246	140.737	2074.73	1571.99	1333.66	112.557	1660.13	-3.88631	9.13e-15	3.11e-13	HGI_G04620	chr3	37198217	37220277	+	2043	protein_coding	- && sp|A8E4N3|RSPH3_BOVIN Radial spoke head protein 3 homolog OS=Bos taurus OX=9913 GN=RSPH3 PE=2 SV=1 && PF06098:Radial spoke protein 3	-
	novel.3394	4.67224	0	9.21495	331.11	415.829	522.227	4.62906	423.055	-6.51607	9.25e-15	3.15e-13	novel.3394	chr15	57809579	57810661	+	1083	protein_coding	- && - && -	-
	HGI_G05176	236.727	632.405	698.661	21.1821	21.3744	28.9208	522.598	23.8258	4.45306	9.55e-15	3.24e-13	HGI_G05176	chr3	57161780	57170278	+	1881	protein_coding	- && sp|B3LZ39|NMDA1_DROAN Glutamate [NMDA] receptor subunit 1 OS=Drosophila ananassae OX=7217 GN=Nmdar1 PE=3 SV=1 && PF00060:Ligand-gated ion channel|PF01094:Receptor family ligand binding region|PF10613:Ligated ion channel L-glutamate- and glycine-binding site	Lig_chan
	HGI_G25105	21.8038	28.3291	20.9431	283.171	216.659	213.188	23.692	237.672	-3.31855	9.56e-15	3.24e-13	HGI_G25105	chr16	3545839	3546995	-	1157	protein_coding	- && - && -	-
	novel.5305	17.1315	1.66642	27.6449	3347.89	1787.68	818.045	15.4809	1984.54	-7.00603	9.75e-15	3.3e-13	novel.5305	chr2	45007706	45010912	+	2780	protein_coding	- && - && -	-
	HGI_G17468	28.0334	15.831	30.9958	421.412	310.9	269.376	24.9534	333.896	-3.7503	9.91e-15	3.35e-13	HGI_G17468	chr11	60816486	60850191	-	2869	protein_coding	- && sp|Q3U3V8|XRRA1_MOUSE X-ray radiation resistance-associated protein 1 OS=Mus musculus OX=10090 GN=Xrra1 PE=2 SV=1 && -	-
	novel.6546	1.55741	2.49962	5.02634	192.869	104.929	146.257	3.02779	148.018	-5.52843	1e-14	3.39e-13	novel.6546	chr5	37181163	37182033	+	871	protein_coding	- && - && -	-
	HGI_G25410	18050.4	29354.8	19444.4	3128.26	3110.94	3345.72	22283.2	3194.98	2.80209	1.02e-14	3.43e-13	HGI_G25410	chr16	16804225	16861618	-	4317	protein_coding	- && sp|Q27889|PP2B2_DROME Serine/threonine-protein phosphatase 2B catalytic subunit 2 OS=Drosophila melanogaster OX=7227 GN=Pp2B-14D PE=1 SV=2 && PF00149:Calcineurin-like phosphoesterase	Metallophos
	HGI_G29588	26.476	47.4929	57.8029	604.247	451.777	470.996	43.9239	509.007	-3.51578	1.02e-14	3.45e-13	HGI_G29588	chr18	54760937	54785082	+	3063	protein_coding	- && sp|Q8CJ61|CKLF4_MOUSE CKLF-like MARVEL transmembrane domain-containing protein 4 OS=Mus musculus OX=10090 GN=Cmtm4 PE=1 SV=1 && -	-
	HGI_G00961	235.169	183.306	393.73	11.1485	18.4597	14.0472	270.735	14.5518	4.21489	1.03e-14	3.45e-13	HGI_G00961	chr1	24156606	24256426	+	6924	protein_coding	- && - && PF07679:Immunoglobulin I-set domain|PF13927:Immunoglobulin domain	I-set
	HGI_G15267	62.2965	43.3268	62.8292	530.667	426.516	402.412	56.1509	453.199	-3.01794	1.05e-14	3.54e-13	HGI_G15267	chr10	29660639	29682035	+	2584	protein_coding	- && sp|A7S8T5|CCD42_NEMVE Coiled-coil domain-containing protein 42 homolog OS=Nematostella vectensis OX=45351 GN=v1g187067 PE=3 SV=1 && PF13863:Domain of unknown function (DUF4200)	-
	novel.4554	35.8205	13.3313	20.1054	326.65	350.734	309.039	23.0857	328.808	-3.87249	1.07e-14	3.6e-13	novel.4554	chr17	41619970	41621392	-	561	protein_coding	- && - && -	-
	HGI_G11648	21.8038	9.9985	10.0527	186.18	223.459	220.624	13.9517	210.088	-3.97306	1.07e-14	3.6e-13	HGI_G11648	chr8	873019	880610	+	2291	protein_coding	- && sp|O75410|TACC1_HUMAN Transforming acidic coiled-coil-containing protein 1 OS=Homo sapiens OX=9606 GN=TACC1 PE=1 SV=2 && PF05010:Transforming acidic coiled-coil-containing protein (TACC), C-terminal	-
	HGI_G08268	102.789	84.9872	118.957	740.259	1518.55	1071.72	102.244	1110.18	-3.44098	1.1e-14	3.67e-13	HGI_G08268	chr5	43249348	43257543	+	2112	protein_coding	- && sp|Q99JY3|GIMA4_MOUSE GTPase IMAP family member 4 OS=Mus musculus OX=10090 GN=Gimap4 PE=1 SV=2 && PF00641:Zn-finger in Ran binding protein and others|PF04548:AIG1 family	zf-RanBP
	HGI_G24666	4.67224	0	5.86406	204.017	216.659	208.23	3.5121	209.635	-5.95261	1.11e-14	3.72e-13	HGI_G24666	chr15	50121132	50128892	+	1183	protein_coding	- && - && -	-
	HGI_G02457	4863.8	1281.47	1889.9	115.944	109.787	78.4993	2678.39	101.41	4.72362	1.15e-14	3.85e-13	HGI_G02457	chr1	79125168	79182490	+	2705	protein_coding	- && - && PF02931:Neurotransmitter-gated ion-channel ligand binding domain	Neur_chan_LBD
	novel.8627	62.2965	18.3306	32.6712	1081.4	685.923	653.61	37.7661	806.979	-4.44084	1.17e-14	3.89e-13	novel.8627	chr9	61084485	61084905	+	297	protein_coding	- && - && -	-
	HGI_G01671	1.55741	0	7.53951	1105.93	463.436	337.96	3.03231	635.775	-7.65812	1.2e-14	3.99e-13	HGI_G01671	chr1	52621105	52626145	-	979	protein_coding	- && sp|Q2R1Z5|CML6_ORYSJ Putative calmodulin-like protein 6 OS=Oryza sativa subsp. japonica OX=39947 GN=CML6 PE=3 SV=1 && PF13499:EF-hand domain pair	-
	HGI_G21509	211.808	141.645	194.352	14.493	5.82938	9.08939	182.602	9.80393	4.2317	1.27e-14	4.22e-13	HGI_G21509	chr13	65682839	65698315	+	3143	protein_coding	- && sp|P59111|KCNH8_MOUSE Potassium voltage-gated channel subfamily H member 8 OS=Mus musculus OX=10090 GN=Kcnh8 PE=2 SV=2 && PF00520:Ion transport protein|PF00027:Cyclic nucleotide-binding domain	Ion_trans
	HGI_G10885	7.78707	0.833208	10.0527	418.068	353.649	233.019	6.22432	334.912	-5.77699	1.28e-14	4.25e-13	HGI_G10885	chr7	23510092	23512710	-	1243	protein_coding	- && - && -	-
	HGI_G04274	317.712	441.6	252.992	1.11485	0	0	337.435	0.371616	9.933	1.3e-14	4.31e-13	HGI_G04274	chr3	19151645	19155838	-	444	protein_coding	- && sp|B6QG01|AMPP1_TALMQ Probable Xaa-Pro aminopeptidase P OS=Talaromyces marneffei (strain ATCC 18224 / CBS 334.59 / QM 7333) OX=441960 GN=ampp PE=3 SV=1 && PF16189:Creatinase/Prolidase N-terminal domain	-
	HGI_G09499	9.34448	4.16604	10.8904	206.247	136.019	203.272	8.13364	181.846	-4.50196	1.34e-14	4.44e-13	HGI_G09499	chr6	31054377	31054899	+	363	protein_coding	- && - && -	-
	HGI_G24307	6.22965	1.66642	17.5922	458.202	448.862	466.038	8.49608	457.701	-5.73028	1.36e-14	4.5e-13	HGI_G24307	chr15	35452010	35503316	-	5826	protein_coding	- && sp|Q5TTP0|WDY_ANOGA WD repeat-containing protein on Y chromosome OS=Anopheles gambiae OX=7165 GN=WDY PE=4 SV=4 && PF13499:EF-hand domain pair	-
	HGI_G23377	110.576	461.597	388.703	2.2297	1.94313	0	320.292	1.39094	7.9276	1.4e-14	4.62e-13	HGI_G23377	chr14	72068478	72151676	+	363	protein_coding	- && sp|Q9W4T4|PDE4A_DROME cAMP-specific 3',5'-cyclic phosphodiesterase, isoform I OS=Drosophila melanogaster OX=7227 GN=dnc PE=1 SV=2 && -	-
	HGI_G10715	3.11483	1.66642	15.9167	483.844	455.663	415.633	6.89933	451.713	-5.98533	1.42e-14	4.68e-13	HGI_G10715	chr7	15210386	15213969	-	1774	protein_coding	- && - && -	-
	novel.3583	6.22965	0	9.21495	801.575	360.45	475.954	5.1482	545.993	-6.74955	1.43e-14	4.71e-13	novel.3583	chr15	50905407	50907804	-	2398	protein_coding	- && - && -	-
	novel.1030	95.0022	184.972	131.523	5.57424	3.88625	3.30523	137.166	4.25524	5.03524	1.48e-14	4.87e-13	novel.1030	chr10	18558929	18560234	-	1276	protein_coding	- && - && -	-
	HGI_G16759	74.7559	18.3306	61.1538	1442.61	1163.93	1008.1	51.4134	1204.88	-4.56213	1.51e-14	4.95e-13	HGI_G16759	chr11	30464728	30555569	-	1673	protein_coding	- && sp|Q80W32|DRC9_MOUSE Dynein regulatory complex protein 9 OS=Mus musculus OX=10090 GN=Iqcg PE=1 SV=1 && -	-
	HGI_G01963	0	0	2.51317	607.592	286.611	195.835	0.837723	363.346	-8.56848	1.51e-14	4.96e-13	HGI_G01963	chr1	63060276	63068308	-	629	protein_coding	- && - && -	-
	HGI_G01448	1.55741	0	6.70178	620.97	281.753	290.034	2.75307	397.586	-7.1175	1.53e-14	5e-13	HGI_G01448	chr1	44926433	44952757	-	2275	protein_coding	- && - && -	-
	HGI_G23843	1.55741	0	11.7281	1097.01	681.066	704.015	4.42851	827.363	-7.49035	1.58e-14	5.16e-13	HGI_G23843	chr15	14454146	14496445	+	2814	protein_coding	- && - && PF00027:Cyclic nucleotide-binding domain	cNMP_binding
	novel.6385	15.5741	11.6649	21.7808	244.152	306.042	182.614	16.3399	244.269	-3.89748	1.64e-14	5.37e-13	novel.6385	chr4	47071046	47101010	-	3449	protein_coding	- && - && -	-
	novel.836	18.689	18.3306	28.4826	241.922	342.962	221.451	21.834	268.778	-3.61007	1.67e-14	5.45e-13	novel.836	chr10	43013026	43042532	+	6359	protein_coding	- && - && PF13855:Leucine rich repeat|PF13676:TIR domain	-
	HGI_G00520	20.2464	9.16529	40.2107	1691.22	663.577	654.436	23.2075	1003.08	-5.42885	1.78e-14	5.8e-13	HGI_G00520	chr1	6247432	6249704	+	820	protein_coding	- && - && PF06083:Interleukin-17	-
	novel.2777	20.2464	14.1645	17.5922	697.895	771.421	195.835	17.3344	555.05	-5.01017	1.79e-14	5.83e-13	novel.2777	chr14	38462119	38477782	+	2225	protein_coding	- && - && -	-
	HGI_G28391	143.282	254.962	151.628	3.34454	0	0.826308	183.291	1.39028	7.13783	1.85e-14	6.01e-13	HGI_G28391	chr18	6256616	6302244	-	1960	protein_coding	- && sp|P40313|CTRL_HUMAN Chymotrypsin-like protease CTRL-1 OS=Homo sapiens OX=9606 GN=CTRL PE=1 SV=1 && PF00089:Trypsin	Trypsin
	HGI_G23689	183.775	569.081	443.155	10.0336	14.5734	19.8314	398.67	14.8128	4.7422	1.86e-14	6.04e-13	HGI_G23689	chr15	8310155	8383028	+	1519	protein_coding	- && - && PF01275:Myelin proteolipid protein (PLP or lipophilin)	-
	HGI_G22645	3.11483	0	6.70178	266.449	247.749	202.446	3.2722	238.881	-6.18383	1.88e-14	6.11e-13	HGI_G22645	chr14	44784400	44789023	+	1291	protein_coding	- && - && PF14769:Flagellar C1a complex subunit C1a-32	-
	novel.8199	0	0.833208	2.51317	149.39	173.91	126.425	1.11546	149.908	-6.86405	1.88e-14	6.11e-13	novel.8199	chr8	22100474	22102406	+	1304	protein_coding	- && - && -	-
	HGI_G28064	0	0	4.18862	447.054	437.203	167.741	1.39621	350.666	-7.80888	2.11e-14	6.82e-13	HGI_G28064	chr17	46601500	46606229	-	782	protein_coding	- && - && -	-
	HGI_G07489	118.363	148.311	156.654	8.91878	11.6588	6.61047	141.11	9.06267	3.97211	2.19e-14	7.09e-13	HGI_G07489	chr5	10519210	10547410	+	690	protein_coding	- && - && -	-
	HGI_G25340	3.11483	0	5.02634	234.118	179.739	155.346	2.71372	189.734	-6.15376	2.26e-14	7.3e-13	HGI_G25340	chr16	13514919	13522584	-	2377	protein_coding	- && - && -	-
	HGI_G20274	10.9019	0	12.5658	986.64	743.246	689.141	7.82258	806.342	-6.71517	2.29e-14	7.39e-13	HGI_G20274	chr13	9856929	9869173	-	1806	protein_coding	- && sp|A8MV24|CQ098_HUMAN Uncharacterized protein C17orf98 OS=Homo sapiens OX=9606 GN=C17orf98 PE=4 SV=1 && PF15075:Domain of unknown function (DUF4542)	-
	novel.5615	96.5596	162.476	134.873	4.45939	4.85781	1.65262	131.303	3.65661	5.20323	2.35e-14	7.57e-13	novel.5615	chr3	25210825	25234530	+	1422	protein_coding	- && sp|Q5R7Y0|AGRB2_PONAB Adhesion G protein-coupled receptor B2 OS=Pongo abelii OX=9601 GN=ADGRB2 PE=2 SV=2 && PF01825:GPCR proteolysis site, GPS, motif|PF00002:7 transmembrane receptor (Secretin family)	7tm_2
	HGI_G24317	518.619	219.134	118.119	3.34454	0.971563	0.826308	285.29	1.71414	7.43926	2.4e-14	7.71e-13	HGI_G24317	chr15	35893970	35951658	+	4545	protein_coding	- && sp|P35441|TSP1_MOUSE Thrombospondin-1 OS=Mus musculus OX=10090 GN=Thbs1 PE=1 SV=1 && PF00058:Low-density lipoprotein receptor repeat class B|PF00090:Thrombospondin type 1 domain|PF07699:Putative ephrin-receptor like|PF02494:HYR domain|PF00084:Sushi repeat (SCR repeat)	TSP_1
	HGI_G07627	102.789	637.404	294.879	3.34454	2.91469	0.826308	345.024	2.36185	7.23095	2.4e-14	7.72e-13	HGI_G07627	chr5	17655087	17798108	+	5442	protein_coding	- && sp|Q9P2N4|ATS9_HUMAN A disintegrin and metalloproteinase with thrombospondin motifs 9 OS=Homo sapiens OX=9606 GN=ADAMTS9 PE=1 SV=4 && PF01562:Reprolysin family propeptide|PF01421:Reprolysin (M12B) family zinc metalloprotease|PF00090:Thrombospondin type 1 domain|PF17771:ADAM cysteine-rich domain|PF05986:ADAM-TS Spacer 1|PF19030:Thrombospondin type 1 domain	TSP_1
	HGI_G29767	15.5741	4.99925	6.70178	189.524	163.223	188.398	9.09172	180.382	-4.40079	2.46e-14	7.88e-13	HGI_G29767	chr18	61557708	61598127	-	1778	protein_coding	- && sp|Q55CU8|PITC_DICDI Phosphatidylinositol transfer protein 3 OS=Dictyostelium discoideum OX=44689 GN=pitC PE=2 SV=1 && PF00650:CRAL/TRIO domain	-
	HGI_G17355	147.954	214.134	277.286	13.3782	16.5166	16.5262	213.125	15.4736	3.78279	2.46e-14	7.89e-13	HGI_G17355	chr11	55131518	55188772	+	1380	protein_coding	- && sp|Q6NSN2|AOF_DANRE Amine oxidase [flavin-containing] OS=Danio rerio OX=7955 GN=mao PE=1 SV=1 && PF01593:Flavin containing amine oxidoreductase	Amino_oxidase
	HGI_G29099	60.7391	97.4853	85.4477	567.457	998.767	907.286	81.2241	824.504	-3.33652	2.47e-14	7.9e-13	HGI_G29099	chr18	34614337	34636096	-	5022	protein_coding	- && - && PF02816:Alpha-kinase family	-
	HGI_G24778	1077.73	1014.85	914.794	159.423	178.768	208.23	1002.46	182.14	2.45874	2.55e-14	8.16e-13	HGI_G24778	chr15	55157172	55172484	+	558	protein_coding	- && sp|Q8CCA0|DCNL4_MOUSE DCN1-like protein 4 OS=Mus musculus OX=10090 GN=Dcun1d4 PE=2 SV=1 && PF03556:Cullin binding	-
	novel.3257	527.963	297.455	314.146	39.0197	34.9763	32.226	379.855	35.4073	3.42304	2.62e-14	8.38e-13	novel.3257	chr15	15646546	15692121	+	3517	protein_coding	- && sp|P23416|GLRA2_HUMAN Glycine receptor subunit alpha-2 OS=Homo sapiens OX=9606 GN=GLRA2 PE=1 SV=1 && PF02932:Neurotransmitter-gated ion-channel transmembrane region|PF02931:Neurotransmitter-gated ion-channel ligand binding domain	Neur_chan_LBD
	HGI_G26698	1382.98	1578.1	1899.96	249.726	237.061	156.172	1620.35	214.32	2.92008	2.72e-14	8.67e-13	HGI_G26698	chr16	73551569	73556591	+	1329	protein_coding	- && sp|Q9U6M0|ECSIT_DROME Evolutionarily conserved signaling intermediate in Toll pathway, mitochondrial OS=Drosophila melanogaster OX=7227 GN=ECSIT PE=1 SV=2 && PF14784:C-terminal domain of the ECSIT protein|PF06239:Evolutionarily conserved signalling intermediate in Toll pathway	ECSIT
	HGI_G25621	21.8038	38.3276	36.8598	288.746	323.53	285.076	32.3304	299.117	-3.18677	2.72e-14	8.67e-13	HGI_G25621	chr16	25410273	25410566	+	294	protein_coding	- && - && -	-
	HGI_G07790	1305.11	879.034	885.473	70.2354	74.8103	24.7892	1023.21	56.6117	4.17982	2.74e-14	8.72e-13	HGI_G07790	chr5	26419340	26420671	+	863	protein_coding	- && - && -	-
	HGI_G22217	32.7057	7.49887	70.3687	2789.35	2014.05	1474.13	36.8578	2092.51	-5.8248	2.75e-14	8.74e-13	HGI_G22217	chr14	28253918	28265852	-	2120	protein_coding	- && sp|Q8WWF8|CAPSL_HUMAN Calcyphosin-like protein OS=Homo sapiens OX=9606 GN=CAPSL PE=2 SV=4 && PF13499:EF-hand domain pair	-
	HGI_G00888	1527.82	2312.99	1752.52	296.549	304.099	239.629	1864.44	280.093	2.73567	2.81e-14	8.9e-13	HGI_G00888	chr1	20949670	21103918	-	7284	protein_coding	- && sp|Q24323|SEM2A_DROME Semaphorin-2A OS=Drosophila melanogaster OX=7227 GN=Sema2a PE=1 SV=2 && PF01403:Sema domain	Sema
	HGI_G11375	4514.94	23412.3	9645.54	303.239	446.919	423.07	12524.3	391.076	5.00101	2.81e-14	8.91e-13	HGI_G11375	chr7	45247417	45277095	+	6033	protein_coding	- && sp|Q6DFV3|RHG21_MOUSE Rho GTPase-activating protein 21 OS=Mus musculus OX=10090 GN=Arhgap21 PE=1 SV=1 && PF00620:RhoGAP domain|PF00169:PH domain|PF17820:PDZ domain	RhoGAP
	HGI_G26015	18.689	25.8294	27.6449	234.118	247.749	195.009	24.0544	225.625	-3.20925	3.03e-14	9.6e-13	HGI_G26015	chr16	41622898	41642211	+	959	protein_coding	- && - && -	-
	HGI_G22437	121.478	250.796	346.817	4.45939	10.6872	5.78416	239.697	6.97691	5.10122	3.04e-14	9.61e-13	HGI_G22437	chr14	36737451	36772370	+	951	protein_coding	- && sp|P20693|FCER2_MOUSE Low affinity immunoglobulin epsilon Fc receptor OS=Mus musculus OX=10090 GN=Fcer2 PE=1 SV=1 && PF00059:Lectin C-type domain	Lectin_C
	HGI_G27046	390.911	1130.66	1192.08	7.80393	35.9478	21.484	904.551	21.7453	5.37398	3.1e-14	9.79e-13	HGI_G27046	chr17	561089	624961	+	1743	protein_coding	- && sp|Q5UQG7|YR818_MIMIV Putative serine/threonine-protein kinase/receptor R818 OS=Acanthamoeba polyphaga mimivirus OX=212035 GN=MIMI_R818 PE=3 SV=1 && PF07714:Protein tyrosine and serine/threonine kinase	Pkinase_Tyr
	HGI_G25333	602.719	1261.48	1265.8	47.9384	54.4075	95.0255	1043.33	65.7905	3.98423	3.12e-14	9.83e-13	HGI_G25333	chr16	13324153	13348578	+	2444	protein_coding	- && sp|P70699|LYAG_MOUSE Lysosomal alpha-glucosidase OS=Mus musculus OX=10090 GN=Gaa PE=1 SV=2 && PF13802:Galactose mutarotase-like|PF16863:N-terminal barrel of NtMGAM and CtMGAM, maltase-glucoamylase|PF01055:Glycosyl hydrolases family 31	Glyco_hydro_31
	novel.2179	9.34448	0	7.53951	950.965	444.976	405.717	5.628	600.553	-6.79765	3.2e-14	1.01e-12	novel.2179	chr12	27676909	27678673	-	739	protein_coding	- && - && -	-
	novel.5290	909.53	2527.12	2142.9	80.269	70.9241	138.82	1859.85	96.671	4.26451	3.35e-14	1.05e-12	novel.5290	chr2	42918787	42921805	+	2608	protein_coding	- && - && -	-
	HGI_G07232	2057.34	7344.73	4847.9	156.079	205.971	290.034	4749.99	217.361	4.44914	3.35e-14	1.05e-12	HGI_G07232	chr5	1301592	1308493	+	2571	protein_coding	- && sp|Q29243|DAG1_PIG Dystroglycan OS=Sus scrofa OX=9823 GN=DAG1 PE=2 SV=2 && PF18424:Alpha-Dystroglycan N-terminal domain 2|PF05454:Dystroglycan (Dystrophin-associated glycoprotein 1)	-
	HGI_G04524	21.8038	6.66566	8.37723	507.256	298.27	235.498	12.2822	347.008	-4.88394	3.37e-14	1.06e-12	HGI_G04524	chr3	30468016	30469885	-	291	protein_coding	- && - && -	-
	HGI_G12419	1449.95	1524.77	1629.37	331.11	358.507	329.697	1534.7	339.771	2.17555	3.38e-14	1.06e-12	HGI_G12419	chr8	34104885	34125018	+	2650	protein_coding	- && sp|Q8MSU3|FRRS1_DROME Putative ferric-chelate reductase 1 homolog OS=Drosophila melanogaster OX=7227 GN=CG8399 PE=2 SV=1 && PF02014:Reeler domain|PF03351:DOMON domain	-
	novel.8647	1.55741	2.49962	26.8071	1558.56	1257.2	1146.09	10.2881	1320.62	-6.96417	3.41e-14	1.07e-12	novel.8647	chr9	2325114	2328278	-	3028	protein_coding	- && - && -	-
	novel.8167	0	0.833208	3.35089	130.437	126.303	152.867	1.3947	136.536	-6.41715	3.55e-14	1.11e-12	novel.8167	chr8	11608045	11609471	+	1427	protein_coding	- && - && -	-
	novel.5791	0	0	8.37723	1258.66	771.421	481.738	2.79241	837.274	-8.12692	3.6e-14	1.12e-12	novel.5791	chr3	7148711	7150668	-	358	protein_coding	- && - && -	-
	HGI_G06589	3.11483	0	10.0527	489.418	589.739	347.049	4.38917	475.402	-6.73004	3.83e-14	1.19e-12	HGI_G06589	chr4	28138597	28140210	-	1177	protein_coding	- && - && -	-
	HGI_G14981	303.696	1047.34	919.82	37.9048	35.9478	26.4419	756.953	33.4315	4.50471	3.93e-14	1.22e-12	HGI_G14981	chr10	18804067	18875281	+	2763	protein_coding	- && sp|Q9XSZ5|MMP1_HORSE Interstitial collagenase OS=Equus caballus OX=9796 GN=MMP1 PE=2 SV=1 && PF00024:PAN domain|PF00413:Matrixin	PAN_1
	HGI_G19629	1644.63	514.923	629.968	45.7088	39.8341	43.7943	929.84	43.1124	4.42986	3.95e-14	1.23e-12	HGI_G19629	chr12	62820566	62846041	+	2179	protein_coding	- && sp|Q8K078|SO4A1_MOUSE Solute carrier organic anion transporter family member 4A1 OS=Mus musculus OX=10090 GN=Slco4a1 PE=1 SV=2 && PF03137:Organic Anion Transporter Polypeptide (OATP) family	-
	HGI_G28126	163.528	93.3193	148.277	1895.24	1313.55	1053.54	135.042	1420.78	-3.39863	3.95e-14	1.23e-12	HGI_G28126	chr17	49491916	49512506	+	2396	protein_coding	- && sp|Q4V8F7|CCD63_RAT Coiled-coil domain-containing protein 63 OS=Rattus norvegicus OX=10116 GN=Ccdc63 PE=2 SV=1 && -	-
	novel.2892	1.55741	1.66642	4.18862	132.667	287.583	119.815	2.47081	180.021	-6.12553	4.03e-14	1.25e-12	novel.2892	chr14	70633413	70655724	+	4654	protein_coding	- && - && PF03281:Mab-21 protein	-
	novel.6835	1.55741	0	8.37723	472.695	404.17	290.861	3.31155	389.242	-6.81428	4.09e-14	1.27e-12	novel.6835	chr5	35141213	35143812	-	2600	protein_coding	- && - && -	-
	novel.1942	38.9353	34.9947	50.2634	573.032	338.104	370.186	41.3978	427.107	-3.36336	4.12e-14	1.27e-12	novel.1942	chr12	19708710	19712276	+	3521	protein_coding	- && - && -	-
	HGI_G25872	18.689	19.997	38.5353	451.513	538.246	279.292	25.7404	423.017	-4.02282	4.19e-14	1.29e-12	HGI_G25872	chr16	34607591	34642811	-	1424	protein_coding	- && sp|Q3UST5|CP089_MOUSE UPF0764 protein C16orf89 homolog OS=Mus musculus OX=10090 PE=2 SV=2 && PF15882:Domain of unknown function (DUF4735)	-
	HGI_G22489	342.631	282.458	336.765	26.7563	37.891	16.5262	320.618	27.0578	3.57193	4.23e-14	1.3e-12	HGI_G22489	chr14	38935227	38948545	-	1629	protein_coding	- && - && -	-
	HGI_G06194	102.789	86.6536	108.904	673.368	704.383	523.879	99.449	633.877	-2.6731	4.31e-14	1.33e-12	HGI_G06194	chr4	14217663	14226016	+	923	protein_coding	- && sp|O70489|PPT2_RAT Lysosomal thioesterase PPT2 OS=Rattus norvegicus OX=10116 GN=Ppt2 PE=2 SV=1 && PF02089:Palmitoyl protein thioesterase	-
	HGI_G19287	14.0167	4.16604	5.86406	245.266	150.592	187.572	8.01561	194.477	-4.69373	4.32e-14	1.33e-12	HGI_G19287	chr12	49161260	49165828	+	2345	protein_coding	- && - && PF15667:Protein of unknown function with motif GDWWSH	-
	HGI_G11158	95.0022	183.306	232.049	2.2297	0.971563	0.826308	170.119	1.34252	7.04437	4.32e-14	1.33e-12	HGI_G11158	chr7	36116104	36145233	-	1227	protein_coding	- && sp|Q95YM9|FGFR_HALRO Fibroblast growth factor receptor OS=Halocynthia roretzi OX=7729 GN=FGFR PE=2 SV=1 && PF07679:Immunoglobulin I-set domain	I-set
	HGI_G04275	278.777	409.938	223.672	0	0	0.826308	304.129	0.275436	9.78322	4.36e-14	1.34e-12	HGI_G04275	chr3	19156391	19169043	-	300	protein_coding	- && sp|Q8RY11|AMPP2_ARATH Aminopeptidase P2 OS=Arabidopsis thaliana OX=3702 GN=APP2 PE=2 SV=1 && -	-
	HGI_G14762	214.923	982.352	417.186	3.34454	14.5734	4.95785	538.154	7.62528	6.1391	4.51e-14	1.39e-12	HGI_G14762	chr10	8546043	8559667	-	2509	protein_coding	- && - && PF13445:RING-type zinc-finger	-
	novel.8772	17.1315	2.49962	12.5658	405.805	401.255	270.203	10.7323	359.088	-5.11436	4.53e-14	1.39e-12	novel.8772	chr9	46941963	46944180	-	2218	protein_coding	- && - && -	-
	HGI_G18482	727.312	716.559	649.235	138.241	137.962	149.562	697.702	141.922	2.29663	4.53e-14	1.39e-12	HGI_G18482	chr12	18577166	18588016	-	1387	protein_coding	- && sp|Q6P7Q4|LGUL_RAT Lactoylglutathione lyase OS=Rattus norvegicus OX=10116 GN=Glo1 PE=1 SV=3 && PF00903:Glyoxalase/Bleomycin resistance protein/Dioxygenase superfamily	Glyoxalase
	HGI_G15702	1135.35	2161.34	1584.97	164.997	172.938	217.319	1627.22	185.085	3.13584	4.67e-14	1.43e-12	HGI_G15702	chr10	47694807	47714125	+	1404	protein_coding	- && sp|P49951|CLH1_BOVIN Clathrin heavy chain 1 OS=Bos taurus OX=9913 GN=CLTC PE=1 SV=1 && PF01394:Clathrin propeller repeat|PF09268:Clathrin, heavy-chain linker	-
	HGI_G29709	146.397	2058.86	826.833	0	2.91469	5.78416	1010.7	2.89962	8.40248	4.71e-14	1.44e-12	HGI_G29709	chr18	59115969	59155842	-	4530	protein_coding	- && sp|Q8WN96|ITPR2_BOVIN Inositol 1,4,5-trisphosphate receptor type 2 OS=Bos taurus OX=9913 GN=ITPR2 PE=2 SV=1 && PF08454:RyR and IP3R Homology associated|PF00520:Ion transport protein	Ion_trans
	HGI_G26836	104.347	284.124	283.988	0	2.91469	0.826308	224.153	1.247	7.46672	4.75e-14	1.45e-12	HGI_G26836	chr16	77519762	77548977	-	447	protein_coding	- && sp|P26152|ACHA5_CHICK Neuronal acetylcholine receptor subunit alpha-5 OS=Gallus gallus OX=9031 GN=CHRNA5 PE=1 SV=2 && PF02931:Neurotransmitter-gated ion-channel ligand binding domain	Neur_chan_LBD
	HGI_G13601	2001.28	2050.52	1992.11	8592.13	7854.11	8143.27	2014.64	8196.5	-2.02446	4.77e-14	1.45e-12	HGI_G13601	chr9	26428735	26475392	-	6236	protein_coding	- && sp|Q5R4H4|EPS8_PONAB Epidermal growth factor receptor kinase substrate 8 OS=Pongo abelii OX=9601 GN=EPS8 PE=2 SV=2 && PF08416:Phosphotyrosine-binding domain|PF00018:SH3 domain	SH3_1
	novel.1091	10106.1	2502.96	4502.76	301.009	215.687	194.182	5703.92	236.959	4.58955	5.12e-14	1.56e-12	novel.1091	chr10	33578541	33580622	-	2082	protein_coding	- && - && -	-
	HGI_G01602	32.7057	19.997	23.4562	210.706	369.194	376.797	25.3863	318.899	-3.67173	5.15e-14	1.57e-12	HGI_G01602	chr1	50514774	50548595	-	2439	protein_coding	- && - && -	-
	novel.4175	126.15	234.131	667.665	0	1.94313	1.65262	342.649	1.19858	8.10199	5.18e-14	1.57e-12	novel.4175	chr16	77606567	77607429	-	863	protein_coding	- && - && -	-
	novel.7307	3.11483	14.9977	13.4036	476.04	285.64	218.972	10.5054	326.884	-4.90084	5.44e-14	1.65e-12	novel.7307	chr6	65912473	65932519	+	6190	protein_coding	- && - && PF13857:Ankyrin repeats (many copies)	-
	HGI_G26398	236.727	202.47	217.808	0	0.971563	0.826308	219.001	0.59929	8.43039	5.51e-14	1.67e-12	HGI_G26398	chr16	59135071	59202644	+	4358	protein_coding	- && sp|P05363|NK2R_BOVIN Substance-K receptor OS=Bos taurus OX=9913 GN=TACR2 PE=2 SV=1 && PF00001:7 transmembrane receptor (rhodopsin family)	7tm_1
	HGI_G06161	4.67224	0	10.8904	725.766	543.104	371.012	5.18755	546.627	-6.71084	5.69e-14	1.72e-12	HGI_G06161	chr4	13414241	13427985	-	2145	protein_coding	- && sp|A8E5W8|F166B_XENTR Protein FAM166B OS=Xenopus tropicalis OX=8364 GN=fam166b PE=2 SV=1 && PF10629:Protein of unknown function (DUF2475)	-
	novel.8604	0	0	0	246.381	213.744	115.683	0	191.936	-9.98611	5.76e-14	1.74e-12	novel.8604	chr9	51380926	51391065	+	1048	protein_coding	- && sp|B3EWY9|MLP_ACRMI Mucin-like protein (Fragment) OS=Acropora millepora OX=45264 PE=1 SV=1 && PF01607:Chitin binding Peritrophin-A domain	CBM_14
	HGI_G20478	1185.19	619.074	995.215	84.7284	90.3554	46.2733	933.16	73.7857	3.66289	5.81e-14	1.75e-12	HGI_G20478	chr13	16897751	16910140	-	4197	protein_coding	- && - && PF04505:Interferon-induced transmembrane protein	-
	HGI_G09735	109.019	358.279	368.598	2.2297	0	0.826308	278.632	1.01867	8.166	5.82e-14	1.75e-12	HGI_G09735	chr6	40157644	40220968	+	2103	protein_coding	- && sp|Q13308|PTK7_HUMAN Inactive tyrosine-protein kinase 7 OS=Homo sapiens OX=9606 GN=PTK7 PE=1 SV=2 && PF07679:Immunoglobulin I-set domain|PF13927:Immunoglobulin domain|PF00047:Immunoglobulin domain	I-set
	novel.5586	172.873	700.728	474.151	2.2297	0	0	449.251	0.743232	9.41269	5.84e-14	1.76e-12	novel.5586	chr3	16153451	16154281	+	303	protein_coding	- && sp|O15990|KARG_LIOJA Arginine kinase OS=Liolophura japonica OX=13599 PE=2 SV=1 && PF00217:ATP:guanido phosphotransferase, C-terminal catalytic domain	-
	HGI_G01393	175.988	182.473	195.189	23.4118	13.6019	14.0472	184.55	17.0203	3.45187	5.84e-14	1.76e-12	HGI_G01393	chr1	42885878	42905128	+	2377	protein_coding	- && - && PF17517:IgGFc binding protein	-
	HGI_G28406	540.423	311.62	390.379	2837.29	2965.21	2728.47	414.14	2843.66	-2.7821	5.93e-14	1.78e-12	HGI_G28406	chr18	6749112	6758163	-	1849	protein_coding	- && sp|Q27580|SAHH_DROME Adenosylhomocysteinase OS=Drosophila melanogaster OX=7227 GN=Ahcy PE=1 SV=2 && PF00670:S-adenosyl-L-homocysteine hydrolase, NAD binding domain|PF05221:S-adenosyl-L-homocysteine hydrolase	-
	HGI_G22674	3.11483	0.833208	2.51317	123.748	234.147	109.899	2.15373	155.931	-6.26622	5.94e-14	1.78e-12	HGI_G22674	chr14	45735017	45738654	+	561	protein_coding	- && - && -	-
	HGI_G26597	124.593	333.283	300.743	2.2297	8.74407	8.26308	252.873	6.41228	5.2812	6.01e-14	1.8e-12	HGI_G26597	chr16	69421707	69422066	-	360	protein_coding	- && - && -	-
	HGI_G17990	228.94	442.433	499.283	5.57424	22.3459	14.8735	390.219	14.2646	4.76579	6.18e-14	1.85e-12	HGI_G17990	chr12	2032915	2120084	+	6322	protein_coding	- && sp|P78504|JAG1_HUMAN Protein jagged-1 OS=Homo sapiens OX=9606 GN=JAG1 PE=1 SV=3 && PF07657:N terminus of Notch ligand|PF00008:EGF-like domain|PF01414:Delta serrate ligand	EGF
	novel.3119	892.398	122.482	354.357	0	1.94313	0.826308	456.412	0.923145	8.9113	6.37e-14	1.9e-12	novel.3119	chr14	54102159	54102589	-	431	protein_coding	- && - && -	-
	novel.7912	9.34448	0	5.86406	3786.02	9777.81	192.53	5.06951	4585.45	-9.86411	6.43e-14	1.92e-12	novel.7912	chr7	43173806	43203618	+	3040	protein_coding	- && - && -	-
	novel.2798	0	2.49962	5.02634	142.701	205.971	115.683	2.50865	154.785	-5.78392	6.46e-14	1.93e-12	novel.2798	chr14	45586626	45605759	+	5744	protein_coding	- && - && -	-
	HGI_G10622	130.823	227.466	178.435	6.68909	8.74407	14.0472	178.908	9.8268	4.16981	6.53e-14	1.94e-12	HGI_G10622	chr7	10731309	10748529	+	870	protein_coding	- && - && PF00651:BTB/POZ domain	BTB
	HGI_G24495	99.6745	1286.47	474.989	1.11485	1.94313	4.95785	620.379	2.67194	7.82207	6.6e-14	1.96e-12	HGI_G24495	chr15	43435980	43532450	+	5235	protein_coding	- && sp|Q9GV77|FREM2_LYTVA Extracellular matrix protein 3 OS=Lytechinus variegatus OX=7654 GN=ECM3 PE=1 SV=1 && PF16184:Cadherin-like	-
	novel.8691	0	0.833208	3.35089	129.322	314.786	161.956	1.3947	202.022	-6.999	6.61e-14	1.96e-12	novel.8691	chr9	20485896	20610131	-	1277	protein_coding	- && sp|Q6UW01|CBLN3_HUMAN Cerebellin-3 OS=Homo sapiens OX=9606 GN=CBLN3 PE=1 SV=1 && PF00386:C1q domain	-
	HGI_G23011	48.2798	45.8264	70.3687	503.911	403.199	401.586	54.825	436.232	-2.98602	6.62e-14	1.96e-12	HGI_G23011	chr14	59079421	59096171	+	3771	protein_coding	- && sp|Q62559|IFT52_MOUSE Intraflagellar transport protein 52 homolog OS=Mus musculus OX=10090 GN=Ift52 PE=1 SV=2 && -	-
	HGI_G04373	1.55741	3.33283	5.02634	138.241	147.678	90.0676	3.30553	125.329	-5.15476	6.93e-14	2.05e-12	HGI_G04373	chr3	23436708	23439347	+	2640	protein_coding	- && - && -	-
	novel.5473	3.11483	0.833208	16.7545	596.444	586.824	646.999	6.90083	610.089	-6.42551	7.04e-14	2.09e-12	novel.5473	chr2	34581726	34622861	-	3113	protein_coding	- && - && -	-
	HGI_G22275	175.988	946.524	715.415	11.1485	19.4313	14.0472	612.643	14.8757	5.36306	7.14e-14	2.11e-12	HGI_G22275	chr14	30211747	30215883	-	4137	protein_coding	- && - && -	-
	HGI_G14796	4.67224	11.6649	10.0527	171.687	132.133	143.778	8.79661	149.199	-4.02406	7.49e-14	2.21e-12	HGI_G14796	chr10	9447695	9471914	+	2912	protein_coding	- && sp|Q95JT3|LRC43_MACFA Leucine-rich repeat-containing protein 43 OS=Macaca fascicularis OX=9541 GN=LRRC43 PE=2 SV=1 && PF14580:Leucine-rich repeat	-
	HGI_G00448	155.741	118.316	168.382	0	0	0	147.48	0	9.69977	7.54e-14	2.23e-12	HGI_G00448	chr1	3732919	3745192	+	537	protein_coding	- && sp|P53714|ITB2_PIG Integrin beta-2 OS=Sus scrofa OX=9823 GN=ITGB2 PE=2 SV=1 && PF18372:Integrin beta epidermal growth factor like domain 1	-
	HGI_G23485	280.334	182.473	170.058	4.45939	14.5734	5.78416	210.955	8.27233	4.66723	7.69e-14	2.27e-12	HGI_G23485	chr15	430488	441946	-	1725	protein_coding	- && - && -	-
	novel.2355	1.55741	0	0	438.135	419.715	193.356	0.519138	350.402	-9.89307	7.76e-14	2.28e-12	novel.2355	chr13	14779108	14826335	+	1196	protein_coding	- && - && -	-
	HGI_G22679	0	0	2.51317	161.653	162.251	235.498	0.837723	186.467	-7.59163	7.82e-14	2.3e-12	HGI_G22679	chr14	45823523	45925079	-	4137	protein_coding	- && sp|Q8N0W4|NLGNX_HUMAN Neuroligin-4, X-linked OS=Homo sapiens OX=9606 GN=NLGN4X PE=1 SV=1 && PF00135:Carboxylesterase family	COesterase
	novel.8492	28.0334	19.1638	23.4562	773.704	376.966	264.419	23.5512	471.696	-4.33362	7.85e-14	2.3e-12	novel.8492	chr9	13950549	13951589	+	1041	protein_coding	- && - && -	-
	HGI_G00537	8596.92	7126.43	6152.24	1333.36	1114.38	865.971	7291.86	1104.57	2.72299	8.17e-14	2.4e-12	HGI_G00537	chr1	7130173	7139825	+	3385	protein_coding	- && sp|A1L3F4|MEX3B_XENLA RNA-binding protein MEX3B OS=Xenopus laevis OX=8355 GN=mex3b PE=2 SV=1 && PF00013:KH domain|PF13920:Zinc finger, C3HC4 type (RING finger)	KH_1
	novel.7914	1.55741	0	7.53951	550.735	1428.2	282.597	3.03231	753.843	-7.90878	8.18e-14	2.4e-12	novel.7914	chr7	43198235	43200478	+	699	protein_coding	- && - && -	-
	novel.6611	119.921	235.798	283.988	2.2297	9.71563	4.13154	213.236	5.35896	5.30834	8.2e-14	2.4e-12	novel.6611	chr5	49586440	49784369	+	4344	protein_coding	- && sp|Q8R4U0|STAB2_MOUSE Stabilin-2 OS=Mus musculus OX=10090 GN=Stab2 PE=1 SV=1 && PF12947:EGF domain|PF02469:Fasciclin domain	-
	HGI_G05527	6.22965	0	8.37723	374.589	311.872	275.161	4.86896	320.54	-6.07342	8.31e-14	2.43e-12	HGI_G05527	chr3	70967399	70971258	-	1593	protein_coding	- && - && PF01436:NHL repeat	NHL
	HGI_G14447	4.67224	8.33208	5.86406	129.322	117.559	104.115	6.28946	116.999	-4.17695	8.52e-14	2.49e-12	HGI_G14447	chr9	61896551	61905525	+	621	protein_coding	- && sp|M0R2J8|DCDC1_HUMAN Doublecortin domain-containing protein 1 OS=Homo sapiens OX=9606 GN=DCDC1 PE=1 SV=1 && -	-
	novel.6830	188.447	129.98	209.431	5.57424	5.82938	13.2209	175.953	8.20818	4.39564	8.72e-14	2.54e-12	novel.6830	chr5	33900843	33914759	-	1612	protein_coding	- && - && -	-
	HGI_G02185	1.55741	0	5.02634	212.936	152.535	163.609	2.19458	176.36	-6.27937	8.73e-14	2.54e-12	HGI_G02185	chr1	70220461	70228984	-	2130	protein_coding	- && - && PF00619:Caspase recruitment domain	CARD
	HGI_G02383	1.55741	1.66642	10.8904	276.482	223.459	248.719	4.70474	249.553	-5.65048	8.76e-14	2.55e-12	HGI_G02383	chr1	76740120	76752327	-	2823	protein_coding	- && - && -	-
	HGI_G16319	9462.84	5604.16	3202.62	122.633	213.744	31.3997	6089.87	122.592	5.63541	9.08e-14	2.64e-12	HGI_G16319	chr11	8977922	8981391	+	1563	protein_coding	- && sp|Q5BIR5|SPB8_BOVIN Serpin B8 OS=Bos taurus OX=9913 GN=SERPINB8 PE=2 SV=1 && PF00079:Serpin (serine protease inhibitor)	Serpin
	HGI_G02256	21.8038	33.3283	50.2634	412.494	345.876	395.802	35.1318	384.724	-3.43189	9.08e-14	2.64e-12	HGI_G02256	chr1	72819638	72871625	+	5262	protein_coding	- && sp|A6NNM8|TTL13_HUMAN Tubulin polyglutamylase TTLL13P OS=Homo sapiens OX=9606 GN=TTLL13P PE=1 SV=2 && PF03133:Tubulin-tyrosine ligase family	TTL
	novel.5174	1.55741	0	3.35089	134.897	126.303	137.167	1.6361	132.789	-6.33491	9.17e-14	2.66e-12	novel.5174	chr2	6242020	6248390	+	3226	protein_coding	- && - && -	-
	HGI_G29717	386.239	172.474	222.834	13.3782	2.91469	5.78416	260.516	7.35901	5.16687	9.23e-14	2.67e-12	HGI_G29717	chr18	59670105	59672184	+	2080	protein_coding	- && sp|Q9DE25|FXC1A_DANRE Forkhead box C1-A OS=Danio rerio OX=7955 GN=foxc1a PE=2 SV=1 && PF00250:Forkhead domain	Fork_head
	HGI_G00583	17.1315	6.66566	15.9167	1322.21	296.327	389.191	13.238	669.242	-5.67596	9.24e-14	2.67e-12	HGI_G00583	chr1	8497878	8506864	+	1291	protein_coding	- && sp|O62640|PIAP_PIG Putative inhibitor of apoptosis OS=Sus scrofa OX=9823 GN=PIAP PE=2 SV=1 && PF13920:Zinc finger, C3HC4 type (RING finger)|PF00653:Inhibitor of Apoptosis domain	BIR
	novel.1029	113.691	315.786	164.194	6.68909	1.94313	4.95785	197.89	4.53002	5.46239	9.4e-14	2.72e-12	novel.1029	chr10	18555733	18558872	-	3140	protein_coding	- && - && -	-
	HGI_G04020	88.7726	388.275	309.958	1.11485	4.85781	4.13154	262.335	3.36807	6.25899	9.43e-14	2.72e-12	HGI_G04020	chr3	8059868	8094873	+	2766	protein_coding	- && sp|A8Y1P7|BRE4_CAEBR Beta-1,4-N-acetylgalactosaminyltransferase bre-4 OS=Caenorhabditis briggsae OX=6238 GN=bre-4 PE=3 SV=1 && PF13733:N-terminal region of glycosyl transferase group 7|PF02709:N-terminal domain of galactosyltransferase	-
	HGI_G02316	411.157	231.632	379.489	2662.26	2294.83	2558.25	340.759	2505.11	-2.87997	9.51e-14	2.74e-12	HGI_G02316	chr1	74778220	74792057	-	1458	protein_coding	- && sp|P14781|CNTN1_CHICK Contactin-1 OS=Gallus gallus OX=9031 GN=CNTN1 PE=1 SV=1 && PF13927:Immunoglobulin domain	-
	HGI_G03869	0	0	6.70178	554.079	394.455	283.424	2.23393	410.653	-7.3927	9.66e-14	2.78e-12	HGI_G03869	chr3	3432448	3433877	-	1430	protein_coding	- && sp|X6R8D5|GUCNB_HUMAN Putative uncharacterized protein GUCA1ANB OS=Homo sapiens OX=9606 GN=GUCA1ANB PE=5 SV=2 && -	-
	HGI_G27224	76.3133	706.56	530.279	1.11485	0.971563	0.826308	437.717	0.970906	8.83191	9.74e-14	2.8e-12	HGI_G27224	chr17	8996707	9006714	+	4131	protein_coding	- && - && -	-
	HGI_G19073	133.938	104.984	118.957	5.57424	9.71563	6.61047	119.293	7.30011	4.02406	1.03e-13	2.96e-12	HGI_G19073	chr12	41946061	41972433	-	2236	protein_coding	- && sp|Q98KK0|BODG_RHILO Probable gamma-butyrobetaine dioxygenase OS=Mesorhizobium japonicum (strain LMG 29417 / CECT 9101 / MAFF 303099) OX=266835 GN=mll1440 PE=3 SV=1 && PF06155:Gamma-butyrobetaine hydroxylase-like, N-terminal|PF02668:Taurine catabolism dioxygenase TauD, TfdA family	-
	novel.5939	736.657	526.587	890.5	4310	6275.33	6276.64	717.915	5620.65	-2.96901	1.04e-13	3e-12	novel.5939	chr3	62349868	62365778	-	4420	protein_coding	- && - && -	-
	HGI_G09268	775.592	1913.88	1991.27	84.7284	127.275	114.031	1560.25	108.678	3.84337	1.05e-13	3.02e-12	HGI_G09268	chr6	13838567	13864351	+	7665	protein_coding	- && sp|Q6GPD0|RHG32_XENLA Rho GTPase-activating protein 32 OS=Xenopus laevis OX=8355 GN=arhgap32 PE=2 SV=1 && PF14604:Variant SH3 domain|PF00620:RhoGAP domain	RhoGAP
	HGI_G19367	51.3946	44.16	67.0178	2447.09	803.483	737.893	54.1908	1329.49	-4.61533	1.06e-13	3.04e-12	HGI_G19367	chr12	51395019	51404311	-	4795	protein_coding	- && - && -	-
	HGI_G22721	3.11483	0.833208	9.21495	270.908	201.114	199.967	4.38766	223.996	-5.63715	1.08e-13	3.1e-12	HGI_G22721	chr14	47087810	47113698	+	2965	protein_coding	- && - && -	-
	HGI_G24358	43.6076	14.9977	21.7808	346.718	410.971	394.149	26.7954	383.946	-3.87854	1.09e-13	3.1e-12	HGI_G24358	chr15	37502580	37515542	-	6528	protein_coding	- && - && -	-
	novel.2568	121.478	1967.2	374.462	1.11485	3.88625	4.13154	821.048	3.04421	8.05408	1.09e-13	3.12e-12	novel.2568	chr13	27145718	27152790	-	3135	protein_coding	- && sp|A2ASS6|TITIN_MOUSE Titin OS=Mus musculus OX=10090 GN=Ttn PE=1 SV=1 && PF00041:Fibronectin type III domain	fn3
	novel.3382	0	0.833208	4.18862	138.241	126.303	210.709	1.67394	158.418	-6.38708	1.14e-13	3.24e-12	novel.3382	chr15	54275616	54276454	+	778	protein_coding	- && - && -	-
	HGI_G02259	91.8874	111.65	141.575	3.34454	0.971563	4.13154	115.037	2.81588	5.33969	1.16e-13	3.29e-12	HGI_G02259	chr1	72948694	72982239	+	3839	protein_coding	- && sp|Q9IBD8|PTPRC_CYPCA Receptor-type tyrosine-protein phosphatase C OS=Cyprinus carpio OX=7962 GN=ptprc PE=2 SV=1 && PF00102:Protein-tyrosine phosphatase	Y_phosphatase
	HGI_G16568	1435.94	3400.32	3562.84	236.348	207.914	248.719	2799.7	230.994	3.59961	1.17e-13	3.33e-12	HGI_G16568	chr11	21387722	21465388	+	4133	protein_coding	- && sp|O55043|ARHG7_RAT Rho guanine nucleotide exchange factor 7 OS=Rattus norvegicus OX=10116 GN=Arhgef7 PE=1 SV=1 && PF16523:betaPIX coiled coil|PF16614:Unstructured region two on RhoGEF 6 and 7|PF07653:Variant SH3 domain|PF00621:RhoGEF domain	RhoGEF
	HGI_G01404	233.612	55.8249	175.922	3908.66	3212.96	2781.35	155.12	3300.99	-4.41581	1.17e-13	3.33e-12	HGI_G01404	chr1	43295152	43348782	+	2374	protein_coding	- && sp|P29120|NEC1_HUMAN Neuroendocrine convertase 1 OS=Homo sapiens OX=9606 GN=PCSK1 PE=1 SV=2 && PF00082:Subtilase family|PF01483:Proprotein convertase P-domain|PF16470:Peptidase S8 pro-domain	Peptidase_S8
	HGI_G17624	121.478	202.47	96.3381	5.57424	3.88625	5.78416	140.095	5.08155	4.7845	1.18e-13	3.35e-12	HGI_G17624	chr11	67955026	67956283	-	606	protein_coding	- && sp|P23818|GRIA1_MOUSE Glutamate receptor 1 OS=Mus musculus OX=10090 GN=Gria1 PE=1 SV=1 && -	-
	HGI_G08323	4597.48	4054.39	4063.79	898.567	753.933	595.768	4238.56	749.423	2.50009	1.2e-13	3.4e-12	HGI_G08323	chr5	45369728	45388312	-	1377	protein_coding	- && sp|P09623|DLDH_PIG Dihydrolipoyl dehydrogenase, mitochondrial OS=Sus scrofa OX=9823 GN=DLD PE=1 SV=1 && PF07992:Pyridine nucleotide-disulphide oxidoreductase|PF02852:Pyridine nucleotide-disulphide oxidoreductase, dimerisation domain	Pyr_redox_dim
	HGI_G21305	327.057	2379.64	1306.85	25.6415	33.0331	34.7049	1337.85	31.1265	5.42454	1.22e-13	3.44e-12	HGI_G21305	chr13	57163111	57225065	+	5059	protein_coding	- && sp|Q9CS84|NRX1A_MOUSE Neurexin-1 OS=Mus musculus OX=10090 GN=Nrxn1 PE=1 SV=3 && PF13385:Concanavalin A-like lectin/glucanases superfamily|PF02210:Laminin G domain	Laminin_G_2
	novel.7566	10.9019	4.99925	7.53951	366.785	153.507	157.825	7.81355	226.039	-4.8975	1.22e-13	3.45e-12	novel.7566	chr6	42629647	42630645	-	479	protein_coding	- && - && -	-
	novel.6739	149.512	26.6627	253.83	6083.72	8280.63	6406.37	143.335	6923.57	-5.59434	1.22e-13	3.46e-12	novel.6739	chr5	7854341	7897765	-	1639	protein_coding	- && - && -	-
	HGI_G04972	84.1003	34.1615	69.531	992.214	835.544	611.468	62.5976	813.076	-3.70904	1.23e-13	3.47e-12	HGI_G04972	chr3	50698959	50709523	-	1298	protein_coding	- && sp|P59910|DJB13_HUMAN DnaJ homolog subfamily B member 13 OS=Homo sapiens OX=9606 GN=DNAJB13 PE=1 SV=1 && PF00226:DnaJ domain|PF01556:DnaJ C terminal domain	DnaJ_C
	HGI_G07348	308.368	239.964	165.031	1.11485	0	0.826308	237.788	0.647052	8.53917	1.26e-13	3.54e-12	HGI_G07348	chr5	4482474	4517938	+	4382	protein_coding	- && sp|Q9UGM3|DMBT1_HUMAN Deleted in malignant brain tumors 1 protein OS=Homo sapiens OX=9606 GN=DMBT1 PE=1 SV=2 && PF14670:Coagulation Factor Xa inhibitory site|PF00100:Zona pellucida-like domain|PF00530:Scavenger receptor cysteine-rich domain|PF02469:Fasciclin domain	SRCR
	HGI_G25989	105.904	349.947	190.163	2.2297	6.80094	4.95785	215.338	4.66283	5.51576	1.26e-13	3.55e-12	HGI_G25989	chr16	40418113	40498532	-	2820	protein_coding	- && sp|Q8N461|FXL16_HUMAN F-box/LRR-repeat protein 16 OS=Homo sapiens OX=9606 GN=FBXL16 PE=2 SV=2 && -	-
	HGI_G21035	1302	3438.65	959.193	42.3642	3.88625	9.08939	1899.95	18.4466	6.69761	1.27e-13	3.57e-12	HGI_G21035	chr13	44205037	44285628	-	7282	protein_coding	- && sp|P98109|LYAM3_SHEEP P-selectin OS=Ovis aries OX=9940 GN=SELP PE=2 SV=1 && PF02494:HYR domain|PF13385:Concanavalin A-like lectin/glucanases superfamily|PF07699:Putative ephrin-receptor like|PF00008:EGF-like domain|PF00090:Thrombospondin type 1 domain	TSP_1
	HGI_G22757	10.9019	2.49962	13.4036	367.9	251.635	211.535	8.93503	277.023	-4.97545	1.3e-13	3.66e-12	HGI_G22757	chr14	48037009	48043141	-	2582	protein_coding	- && - && -	-
	HGI_G08402	0	0.833208	0.837723	293.205	219.573	159.477	0.556977	224.085	-8.41939	1.35e-13	3.78e-12	HGI_G08402	chr5	48274822	48297173	-	2897	protein_coding	- && - && PF12796:Ankyrin repeats (3 copies)	-
	HGI_G08002	14314.2	32446	17799.1	1759.23	2345.35	1957.52	21519.7	2020.7	3.41274	1.35e-13	3.79e-12	HGI_G08002	chr5	34090328	34177904	-	7251	protein_coding	- && sp|Q8BTM8|FLNA_MOUSE Filamin-A OS=Mus musculus OX=10090 GN=Flna PE=1 SV=5 && PF00307:Calponin homology (CH) domain|PF00630:Filamin/ABP280 repeat	CH
	novel.4790	9171.61	4586.81	4267.36	625.43	574.194	478.432	6008.59	559.352	3.42521	1.37e-13	3.84e-12	novel.4790	chr18	49096235	49096998	+	764	protein_coding	- && - && -	-
	HGI_G01624	830.101	587.412	815.942	71.3503	92.2985	118.162	744.485	93.9369	2.98298	1.39e-13	3.89e-12	HGI_G01624	chr1	51432842	51433732	+	891	protein_coding	- && sp|Q868T3|CCAPR_DROME Cardioacceleratory peptide receptor OS=Drosophila melanogaster OX=7227 GN=CCAP-R PE=2 SV=4 && PF00001:7 transmembrane receptor (rhodopsin family)	7tm_1
	HGI_G03278	85.6577	314.953	261.37	1.11485	0.971563	4.13154	220.66	2.07265	6.67835	1.4e-13	3.91e-12	HGI_G03278	chr2	26534777	26537468	+	1615	protein_coding	- && - && -	-
	HGI_G18787	79.4281	368.278	526.09	0	0	0	324.599	0	10.84	1.42e-13	3.96e-12	HGI_G18787	chr12	31597218	31608500	+	849	protein_coding	- && - && -	-
	HGI_G05206	1200.77	358.279	165.031	6.68909	0.971563	0.826308	574.692	2.82899	7.72004	1.44e-13	4.02e-12	HGI_G05206	chr3	58588687	58594508	+	578	protein_coding	- && - && PF00386:C1q domain	-
	HGI_G00907	126.15	156.643	193.514	14.493	10.6872	7.43677	158.769	10.8723	3.88845	1.46e-13	4.05e-12	HGI_G00907	chr1	21773563	21792374	+	1896	protein_coding	- && sp|Q6UY14|ATL4_HUMAN ADAMTS-like protein 4 OS=Homo sapiens OX=9606 GN=ADAMTSL4 PE=1 SV=2 && PF19030:Thrombospondin type 1 domain|PF08686:PLAC (protease and lacunin) domain	-
	HGI_G29493	6.22965	9.16529	22.6185	234.118	267.18	284.25	12.6712	261.849	-4.32616	1.47e-13	4.08e-12	HGI_G29493	chr18	51414258	51422969	+	1300	protein_coding	- && sp|Q9H1P6|CT085_HUMAN Uncharacterized protein C20orf85 OS=Homo sapiens OX=9606 GN=C20orf85 PE=1 SV=1 && PF14945:Normal lung function maintenance, Low in Lung Cancer 1 protein	-
	novel.3150	6.22965	0.833208	2.51317	120.404	153.507	115.683	3.19201	129.865	-5.52874	1.47e-13	4.09e-12	novel.3150	chr14	61938683	61939503	-	821	protein_coding	- && - && -	-
	HGI_G25787	3.11483	1.66642	5.86406	251.956	211.801	94.1991	3.54843	185.985	-5.69342	1.48e-13	4.11e-12	HGI_G25787	chr16	31228920	31251435	+	1218	protein_coding	- && sp|Q32KL8|TBATA_BOVIN Protein TBATA OS=Bos taurus OX=9913 GN=TBATA PE=2 SV=1 && PF15256:SPATIAL	-
	HGI_G15662	1.55741	0	5.86406	550.735	264.265	190.051	2.47382	335.017	-7.03108	1.51e-13	4.19e-12	HGI_G15662	chr10	46299018	46329305	+	1946	protein_coding	- && - && -	-
	novel.5842	42.0502	8.33208	78.746	2223.01	1943.13	1666.66	43.0427	1944.27	-5.49694	1.52e-13	4.2e-12	novel.5842	chr3	29113699	29116258	-	2560	protein_coding	- && - && -	-
	HGI_G04694	2404.65	811.545	1138.47	82.4987	106.872	72.7151	1451.55	87.3619	4.05412	1.56e-13	4.33e-12	HGI_G04694	chr3	39546818	39560100	-	1825	protein_coding	- && - && -	-
	HGI_G07217	179.103	425.769	452.37	16.7227	24.2891	21.484	352.414	20.8319	4.07977	1.58e-13	4.36e-12	HGI_G07217	chr5	805121	919562	+	2799	protein_coding	- && sp|P11881|ITPR1_MOUSE Inositol 1,4,5-trisphosphate receptor type 1 OS=Mus musculus OX=10090 GN=Itpr1 PE=1 SV=2 && PF02815:MIR domain|PF08709:Inositol 1,4,5-trisphosphate/ryanodine receptor|PF01365:RIH domain	-
	HGI_G22921	23.3612	19.997	16.7545	209.591	156.422	223.103	20.0376	196.372	-3.30897	1.58e-13	4.36e-12	HGI_G22921	chr14	54187078	54201964	-	2292	protein_coding	- && sp|Q90988|SMC2_CHICK Structural maintenance of chromosomes protein 2 OS=Gallus gallus OX=9031 GN=SMC2 PE=2 SV=1 && PF06470:SMC proteins Flexible Hinge Domain|PF02463:RecF/RecN/SMC N terminal domain	SMC_N
	HGI_G21605	144.839	47.4929	222.834	4276.56	3973.69	2454.14	138.389	3568.13	-4.68876	1.63e-13	4.5e-12	HGI_G21605	chr14	1956894	2107670	-	8160	protein_coding	- && sp|A9JTH1|NCLDA_DANRE Neurocalcin-delta A OS=Danio rerio OX=7955 GN=ncalda PE=2 SV=1 && PF13499:EF-hand domain pair|PF13833:EF-hand domain pair	-
	novel.8119	93.4448	845.706	619.077	8.91878	4.85781	4.95785	519.409	6.24482	6.3906	1.64e-13	4.51e-12	novel.8119	chr7	56005224	56011050	-	5827	protein_coding	- && - && -	-
	HGI_G20105	0	0	0	137.126	150.592	124.773	0	137.497	-9.50556	1.65e-13	4.55e-12	HGI_G20105	chr13	5050426	5051518	+	1093	protein_coding	- && - && -	-
	HGI_G20750	23.3612	6.66566	15.9167	550.735	335.189	241.282	15.3145	375.735	-4.65284	1.66e-13	4.56e-12	HGI_G20750	chr13	29247291	29263138	-	1883	protein_coding	- && - && -	-
	HGI_G28382	140.167	59.991	94.6627	1428.12	1056.09	909.765	98.2736	1131.32	-3.53369	1.66e-13	4.56e-12	HGI_G28382	chr18	5813328	5832575	-	3078	protein_coding	- && sp|A8WGA0|C27C1_DANRE Cytochrome P450 27C1 OS=Danio rerio OX=7955 GN=cyp27c1 PE=1 SV=2 && PF00067:Cytochrome P450	p450
	HGI_G05064	3.11483	0.833208	3.35089	105.911	99.0994	152.867	2.43298	119.292	-5.6728	1.68e-13	4.62e-12	HGI_G05064	chr3	53483658	53536038	+	3183	protein_coding	- && sp|P35992|PTP10_DROME Tyrosine-protein phosphatase 10D OS=Drosophila melanogaster OX=7227 GN=Ptp10D PE=1 SV=4 && PF00041:Fibronectin type III domain|PF00102:Protein-tyrosine phosphatase	Y_phosphatase
	HGI_G12960	46.7224	19.1638	42.7239	530.667	1121.18	495.785	36.2034	715.879	-4.31608	1.68e-13	4.62e-12	HGI_G12960	chr8	58286270	58298315	+	1635	protein_coding	- && sp|O95786|DDX58_HUMAN Antiviral innate immune response receptor RIG-I OS=Homo sapiens OX=9606 GN=DDX58 PE=1 SV=2 && PF18119:RIG-I receptor C-terminal domain|PF11648:C-terminal domain of RIG-I	-
	HGI_G13122	253.858	734.056	850.289	16.7227	9.71563	1.65262	612.735	9.36365	6.0555	1.72e-13	4.71e-12	HGI_G13122	chr9	3783916	3800546	-	3357	protein_coding	- && - && -	-
	HGI_G25294	0	0.833208	9.21495	421.412	363.365	277.64	3.34939	354.139	-6.61009	1.75e-13	4.79e-12	HGI_G25294	chr16	11099368	11168731	+	3582	protein_coding	- && - && -	-
	HGI_G01244	9450.39	6155.74	5623.63	956.539	1120.21	835.398	7076.59	970.716	2.86586	1.79e-13	4.89e-12	HGI_G01244	chr1	38231769	38256571	+	3380	protein_coding	- && - && -	-
	HGI_G21894	264.76	176.64	270.585	1365.69	1539.93	1461.74	237.328	1455.78	-2.6187	1.8e-13	4.9e-12	HGI_G21894	chr14	12508777	12537336	-	2634	protein_coding	- && sp|F1NWE3|PTPRS_CHICK Receptor-type tyrosine-protein phosphatase S OS=Gallus gallus OX=9031 GN=PTPRS PE=1 SV=3 && PF00102:Protein-tyrosine phosphatase	Y_phosphatase
	HGI_G27228	0	0	3.35089	559.654	277.867	151.214	1.11696	329.578	-8.03339	1.8e-13	4.9e-12	HGI_G27228	chr17	9217624	9225290	+	2555	protein_coding	- && - && -	-
	HGI_G06609	52.9521	19.1638	46.9125	466.006	612.085	535.448	39.6761	537.846	-3.77529	1.8e-13	4.9e-12	HGI_G06609	chr4	28904037	28954504	+	11982	protein_coding	- && sp|P62289|ASPM_GORGO Abnormal spindle-like microcephaly-associated protein homolog OS=Gorilla gorilla gorilla OX=9595 GN=ASPM PE=2 SV=1 && PF15780:Abnormal spindle-like microcephaly-assoc'd, ASPM-SPD-2-Hydin|PF00307:Calponin homology (CH) domain	CH
	HGI_G12365	17.1315	19.1638	42.7239	395.771	327.417	394.975	26.3397	372.721	-3.8025	1.8e-13	4.91e-12	HGI_G12365	chr8	31693220	31700312	+	1044	protein_coding	- && sp|Q91790|DUS1A_XENLA Dual specificity protein phosphatase 1-A OS=Xenopus laevis OX=8355 GN=dusp1-a PE=1 SV=1 && PF00782:Dual specificity phosphatase, catalytic domain|PF00581:Rhodanese-like domain	DSPc
	novel.4129	101.232	148.311	223.672	0	3.88625	3.30523	157.738	2.39716	5.9887	1.81e-13	4.93e-12	novel.4129	chr16	65453223	65454591	-	1345	protein_coding	- && - && -	-
	HGI_G28237	140.167	359.113	386.19	7.80393	16.5166	12.3946	295.157	12.2384	4.58814	1.82e-13	4.93e-12	HGI_G28237	chr17	54521858	54576885	-	1866	protein_coding	- && sp|P84080|ARF1_BOVIN ADP-ribosylation factor 1 OS=Bos taurus OX=9913 GN=ARF1 PE=1 SV=2 && PF00025:ADP-ribosylation factor family	Arf
	HGI_G27387	1.55741	0	1.67545	448.169	226.374	123.12	1.07762	265.888	-8.04283	1.83e-13	4.97e-12	HGI_G27387	chr17	15709693	15718137	-	3395	protein_coding	- && sp|V5NAL9|TLR4_PINIB Toll-like receptor 4 OS=Pinctada imbricata OX=66713 PE=2 SV=1 && PF01582:TIR domain|PF13855:Leucine rich repeat	TIR
	HGI_G02743	11752.2	10672.6	13375.9	2390.23	2749.52	2132.7	11933.6	2424.15	2.29952	1.84e-13	4.98e-12	HGI_G02743	chr1	90261490	90291141	+	2193	protein_coding	- && sp|Q3L1C9|STAUH_APLCA Double-stranded RNA-binding protein Staufen homolog OS=Aplysia californica OX=6500 PE=1 SV=1 && PF16482:Staufen C-terminal domain|PF00035:Double-stranded RNA binding motif	-
	HGI_G13108	21.8038	14.1645	7.53951	212.936	210.829	193.356	14.5026	205.707	-3.87571	1.9e-13	5.15e-12	HGI_G13108	chr9	3394358	3413480	-	3749	protein_coding	- && sp|P79955|CTK2_XENLA Carboxy-terminal kinesin 2 OS=Xenopus laevis OX=8355 PE=2 SV=1 && PF00225:Kinesin motor domain	Kinesin
	HGI_G06315	12.4593	4.99925	18.4299	575.261	364.336	206.577	11.9628	382.058	-4.99989	1.91e-13	5.16e-12	HGI_G06315	chr4	18281550	18284477	-	1672	protein_coding	- && - && -	-
	HGI_G22552	88.7726	264.96	224.51	0	0	0	192.747	0	10.0893	1.92e-13	5.18e-12	HGI_G22552	chr14	41474145	41518055	-	1215	protein_coding	- && sp|P58308|OX2R_MOUSE Orexin receptor type 2 OS=Mus musculus OX=10090 GN=Hcrtr2 PE=2 SV=2 && PF00001:7 transmembrane receptor (rhodopsin family)	7tm_1
	novel.7963	1938.98	1224.82	698.661	56.8572	67.0378	19.0051	1287.49	47.6334	4.75973	1.94e-13	5.22e-12	novel.7963	chr7	56012774	56014224	+	1451	protein_coding	- && - && -	-
	HGI_G22296	32.7057	16.6642	21.7808	322.191	224.431	236.324	23.7169	260.982	-3.48882	1.97e-13	5.31e-12	HGI_G22296	chr14	31142985	31207149	-	5824	protein_coding	- && sp|Q96LX7|CCD17_HUMAN Coiled-coil domain-containing protein 17 OS=Homo sapiens OX=9606 GN=CCDC17 PE=1 SV=2 && -	-
	HGI_G24312	355.09	156.643	318.335	3661.16	3587.01	2339.28	276.689	3195.82	-3.53191	1.98e-13	5.32e-12	HGI_G24312	chr15	35605125	35614232	-	2851	protein_coding	- && - && -	-
	HGI_G23462	63.854	57.4914	170.895	1860.68	2441.54	1389.85	97.4136	1897.36	-4.27889	1.98e-13	5.32e-12	HGI_G23462	chr14	76244162	76278510	-	1964	protein_coding	- && sp|V5NAL9|TLR4_PINIB Toll-like receptor 4 OS=Pinctada imbricata OX=66713 PE=2 SV=1 && PF13676:TIR domain	-
	HGI_G22041	102.789	152.477	114.768	0	1.94313	1.65262	123.345	1.19858	6.61503	2.01e-13	5.39e-12	HGI_G22041	chr14	18419594	18447894	+	3099	protein_coding	- && sp|Q6DIV6|VIAAT_XENTR Vesicular inhibitory amino acid transporter OS=Xenopus tropicalis OX=8364 GN=slc32a1 PE=2 SV=1 && PF15913:Furin-like repeat, cysteine-rich|PF01490:Transmembrane amino acid transporter protein	Aa_trans
	novel.4691	7.78707	2.49962	4.18862	375.704	139.905	141.299	4.8251	218.969	-5.58465	2.02e-13	5.41e-12	novel.4691	chr18	19128376	19134420	+	5678	protein_coding	- && sp|Q9WVL3|S12A7_MOUSE Solute carrier family 12 member 7 OS=Mus musculus OX=10090 GN=Slc12a7 PE=1 SV=1 && -	-
	HGI_G27685	96.5596	89.9865	58.6406	652.186	535.331	576.763	81.7289	588.093	-2.85353	2.05e-13	5.48e-12	HGI_G27685	chr17	28480893	28485647	+	3066	protein_coding	- && - && -	-
	HGI_G21938	12.4593	24.163	20.9431	204.017	183.625	208.23	19.1885	198.624	-3.33893	2.05e-13	5.48e-12	HGI_G21938	chr14	14003599	14010357	-	891	protein_coding	- && - && -	-
	novel.641	6.22965	6.66566	9.21495	150.504	160.308	96.6781	7.37009	135.83	-4.18185	2.16e-13	5.79e-12	novel.641	chr1	89688298	89690108	-	1753	protein_coding	- && - && -	-
	HGI_G20989	334.844	85.8204	309.958	4.45939	0.971563	0.826308	243.541	2.08575	6.93448	2.17e-13	5.79e-12	HGI_G20989	chr13	42160314	42186585	+	3926	protein_coding	- && sp|Q20930|MIG17_CAEEL Metalloprotease mig-17 OS=Caenorhabditis elegans OX=6239 GN=mig-17 PE=1 SV=3 && PF01421:Reprolysin (M12B) family zinc metalloprotease|PF17771:ADAM cysteine-rich domain	-
	HGI_G07317	890.841	1171.49	884.636	178.376	186.54	190.051	982.322	184.989	2.4089	2.21e-13	5.9e-12	HGI_G07317	chr5	3221910	3249641	-	1920	protein_coding	- && sp|Q9H845|ACAD9_HUMAN Complex I assembly factor ACAD9, mitochondrial OS=Homo sapiens OX=9606 GN=ACAD9 PE=1 SV=1 && PF02771:Acyl-CoA dehydrogenase, N-terminal domain|PF00441:Acyl-CoA dehydrogenase, C-terminal domain|PF02770:Acyl-CoA dehydrogenase, middle domain	-
	HGI_G26256	31.1483	6.66566	41.8862	1003.36	817.084	661.047	26.5667	827.165	-4.96684	2.22e-13	5.93e-12	HGI_G26256	chr16	54012668	54022901	+	1638	protein_coding	- && sp|Q16960|DYI3_HELCR Dynein intermediate chain 3, ciliary OS=Heliocidaris crassispina OX=1043166 PE=2 SV=1 && -	-
	HGI_G26361	249.186	142.479	182.624	1414.74	2037.37	1344.4	191.429	1598.84	-3.06637	2.23e-13	5.94e-12	HGI_G26361	chr16	57266327	57268009	-	1683	protein_coding	- && sp|P56559|ARL4C_HUMAN ADP-ribosylation factor-like protein 4C OS=Homo sapiens OX=9606 GN=ARL4C PE=1 SV=1 && PF00025:ADP-ribosylation factor family	Arf
	HGI_G10939	147.954	539.086	449.02	16.7227	10.6872	15.6999	378.686	14.3699	4.72286	2.25e-13	6e-12	HGI_G10939	chr7	26493765	26612366	+	3812	protein_coding	- && sp|P26009|ITA8_CHICK Integrin alpha-8 OS=Gallus gallus OX=9031 GN=ITGA8 PE=1 SV=1 && PF01839:FG-GAP repeat|PF08441:Integrin alpha	FG-GAP
	HGI_G08302	85.6577	137.479	144.926	1.11485	3.88625	4.95785	122.688	3.31965	5.16564	2.28e-13	6.06e-12	HGI_G08302	chr5	44295061	44382613	-	2107	protein_coding	- && sp|P18293|ANPRA_MOUSE Atrial natriuretic peptide receptor 1 OS=Mus musculus OX=10090 GN=Npr1 PE=1 SV=2 && PF01094:Receptor family ligand binding region	ANF_receptor
	HGI_G20612	456.322	1507.27	1512.93	41.2494	65.0947	62.7994	1158.84	56.3812	4.36028	2.31e-13	6.13e-12	HGI_G20612	chr13	22381055	22508365	+	5614	protein_coding	- && sp|D3ZTD8|SEM5A_RAT Semaphorin-5A OS=Rattus norvegicus OX=10116 GN=Sema5a PE=1 SV=1 && PF01437:Plexin repeat|PF00090:Thrombospondin type 1 domain|PF01403:Sema domain	Sema
	HGI_G10975	1.55741	0	5.02634	318.846	198.199	142.951	2.19458	219.999	-6.60167	2.35e-13	6.22e-12	HGI_G10975	chr7	27517525	27519353	+	1338	protein_coding	- && - && -	-
	HGI_G25991	1.55741	0	2.51317	140.471	148.649	107.42	1.35686	132.18	-6.64015	2.37e-13	6.28e-12	HGI_G25991	chr16	40540260	40542052	-	1793	protein_coding	- && - && -	-
	HGI_G13987	54.5095	14.9977	26.8071	887.419	593.625	488.348	32.1048	656.464	-4.38117	2.41e-13	6.38e-12	HGI_G13987	chr9	40129753	40154086	+	1490	protein_coding	- && sp|Q2TBS4|PIFO_BOVIN Protein pitchfork OS=Bos taurus OX=9913 GN=PIFO PE=2 SV=1 && -	-
	HGI_G03877	43.6076	66.6566	142.413	1217.41	1347.56	1370.85	84.2257	1311.94	-3.95238	2.46e-13	6.5e-12	HGI_G03877	chr3	3584143	3590839	+	915	protein_coding	- && sp|Q9WYX8|Y508_THEMA Uncharacterized protein TM_0508 OS=Thermotoga maritima (strain ATCC 43589 / DSM 3109 / JCM 10099 / NBRC 100826 / MSB8) OX=243274 GN=TM_0508 PE=3 SV=1 && PF01661:Macro domain	A1pp
	HGI_G25316	2689.65	4209.37	1895.77	337.799	202.085	217.319	2931.6	252.401	3.53872	2.49e-13	6.57e-12	HGI_G25316	chr16	12056628	12181442	-	4232	protein_coding	- && sp|P00516|KGP1_BOVIN cGMP-dependent protein kinase 1 OS=Bos taurus OX=9913 GN=PRKG1 PE=1 SV=2 && PF00027:Cyclic nucleotide-binding domain|PF00069:Protein kinase domain|PF16808:Coiled-coil N-terminus of cGMP-dependent protein kinase	Pkinase
	HGI_G26260	29.5909	6.66566	156.654	16235.5	10472.5	4567.01	64.3036	10425	-7.33703	2.53e-13	6.68e-12	HGI_G26260	chr16	54145292	54155577	-	693	protein_coding	- && - && -	-
	novel.2497	0	0	2.51317	154.964	140.877	217.319	0.837723	171.053	-7.46812	2.73e-13	7.2e-12	novel.2497	chr13	6731034	6772235	-	1723	protein_coding	- && - && -	-
	novel.69	18.689	4.99925	25.9694	653.301	396.398	373.491	16.5525	474.397	-4.8484	2.95e-13	7.75e-12	novel.69	chr0	17045374	17048028	+	2655	protein_coding	- && - && -	-
	HGI_G28731	907.972	704.894	657.613	96.9917	131.161	80.9782	756.826	103.044	2.87679	3.01e-13	7.91e-12	HGI_G28731	chr18	19765326	19809234	+	4021	protein_coding	- && sp|Q05187|TGMH_TACTR Hemocyte protein-glutamine gamma-glutamyltransferase OS=Tachypleus tridentatus OX=6853 PE=1 SV=1 && PF00927:Transglutaminase family, C-terminal ig like domain|PF00868:Transglutaminase family|PF01841:Transglutaminase-like superfamily	Transglut_core
	HGI_G14045	96.5596	239.964	232.887	0	0.971563	1.65262	189.804	0.874726	7.66237	3.01e-13	7.91e-12	HGI_G14045	chr9	43591135	43758132	-	2012	protein_coding	- && - && -	-
	HGI_G19661	545.095	1390.62	967.57	47.9384	80.6397	79.3256	967.763	69.3013	3.8023	3.03e-13	7.96e-12	HGI_G19661	chr12	64056625	64073270	-	2238	protein_coding	- && sp|Q9VZI3|UN112_DROME Unc-112-related protein OS=Drosophila melanogaster OX=7227 GN=Fit1 PE=1 SV=1 && PF18124:Kindlin-2 N-terminal domain	-
	HGI_G07929	214.923	339.116	277.286	30.1009	13.6019	23.9629	277.108	22.5552	3.62469	3.04e-13	7.98e-12	HGI_G07929	chr5	31320948	31423519	+	1962	protein_coding	- && - && -	-
	novel.5276	0	0	8.37723	817.183	471.208	449.512	2.79241	579.301	-7.59128	3.09e-13	8.09e-12	novel.5276	chr2	39260051	39261169	+	1119	protein_coding	- && - && -	-
	novel.4000	10.9019	1.66642	4.18862	136.011	207.914	194.182	5.58564	179.369	-5.1381	3.23e-13	8.44e-12	novel.4000	chr16	16465205	16466792	-	1588	protein_coding	- && - && -	-
	novel.8471	23.3612	24.9962	21.7808	164.997	230.26	262.766	23.3794	219.341	-3.23091	3.27e-13	8.55e-12	novel.8471	chr9	10059620	10069066	+	1358	protein_coding	- && sp|P30932|CD9_BOVIN CD9 antigen OS=Bos taurus OX=9913 GN=CD9 PE=2 SV=2 && PF00335:Tetraspanin family	Tetraspannin
	HGI_G18260	21.8038	0.833208	17.5922	1124.88	1644.86	657.741	13.4097	1142.49	-6.43964	3.32e-13	8.68e-12	HGI_G18260	chr12	11874405	11891606	+	1422	protein_coding	- && - && PF00822:PMP-22/EMP/MP20/Claudin family	-
	novel.5734	105.904	27.4959	58.6406	1375.72	1261.09	920.507	64.0135	1185.77	-4.22539	3.33e-13	8.68e-12	novel.5734	chr3	69809342	69810279	+	938	protein_coding	- && - && -	-
	novel.8381	278.777	191.638	98.8513	1.11485	2.91469	0	189.755	1.34318	7.18832	3.34e-13	8.69e-12	novel.8381	chr8	29141574	29203936	-	1169	protein_coding	- && - && -	-
	novel.158	4.67224	0	10.8904	1010.05	393.483	449.512	5.18755	617.682	-6.88785	3.4e-13	8.84e-12	novel.158	chr1	3541762	3545922	+	4132	protein_coding	- && - && -	-
	HGI_G22331	43.6076	12.4981	30.9958	480.499	621.8	396.628	29.0338	499.643	-4.12888	3.42e-13	8.9e-12	HGI_G22331	chr14	33012158	33042966	+	1818	protein_coding	- && sp|O57321|EAA1_AMBTI Excitatory amino acid transporter 1 OS=Ambystoma tigrinum OX=8305 GN=SLC1A3 PE=1 SV=1 && PF00375:Sodium:dicarboxylate symporter family	SDF
	HGI_G28529	191.562	122.482	108.066	1755.89	1205.71	1029.58	140.703	1330.39	-3.24695	3.46e-13	8.98e-12	HGI_G28529	chr18	11279115	11288604	-	1971	protein_coding	- && sp|Q60779|DRC4_MOUSE Dynein regulatory complex subunit 4 OS=Mus musculus OX=10090 GN=Gas8 PE=1 SV=2 && PF13851:Growth-arrest specific micro-tubule binding	-
	HGI_G08749	227.382	347.448	348.493	42.3642	33.0331	28.9208	307.774	34.7727	3.15344	3.46e-13	8.98e-12	HGI_G08749	chr5	65829757	65830643	-	270	protein_coding	- && - && -	-
	HGI_G13791	1.55741	0	10.0527	998.904	584.881	343.744	3.87003	642.51	-7.32126	3.49e-13	9.03e-12	HGI_G13791	chr9	33819495	33831547	+	1884	protein_coding	- && sp|O19132|NOS1_RABIT Nitric oxide synthase, brain OS=Oryctolagus cuniculus OX=9986 GN=NOS1 PE=2 SV=1 && PF00258:Flavodoxin|PF00175:Oxidoreductase NAD-binding domain|PF00667:FAD binding domain	NAD_binding_1
	HGI_G21359	160.414	107.484	411.322	7672.38	4520.68	4078.66	226.406	5423.91	-4.5808	3.66e-13	9.47e-12	HGI_G21359	chr13	59518183	59598946	+	2804	protein_coding	- && sp|P33450|FAT_DROME Cadherin-related tumor suppressor OS=Drosophila melanogaster OX=7227 GN=ft PE=1 SV=3 && PF00028:Cadherin domain	Cadherin
	HGI_G01156	4.67224	2.49962	11.7281	276.482	167.109	176.004	6.3	206.532	-5.00514	3.7e-13	9.58e-12	HGI_G01156	chr1	34983097	35016607	-	2093	protein_coding	- && sp|P13234|KCC4_RAT Calcium/calmodulin-dependent protein kinase type IV OS=Rattus norvegicus OX=10116 GN=Camk4 PE=1 SV=3 && PF00069:Protein kinase domain	Pkinase
	HGI_G02371	873.709	392.441	650.073	53.5127	61.2085	33.0523	638.741	49.2578	3.69871	3.78e-13	9.78e-12	HGI_G02371	chr1	76485186	76489497	+	1038	protein_coding	- && - && -	-
	HGI_G02400	408.042	1055.67	446.506	44.5939	19.4313	27.2682	636.741	30.4311	4.39249	3.8e-13	9.82e-12	HGI_G02400	chr1	77336158	77358822	-	1839	protein_coding	- && sp|Q9JLB4|CUBN_MOUSE Cubilin OS=Mus musculus OX=10090 GN=Cubn PE=1 SV=3 && PF00431:CUB domain	CUB
	novel.3993	3.11483	0	5.86406	377.933	315.758	137.993	2.99296	277.228	-6.53955	3.81e-13	9.82e-12	novel.3993	chr16	15201671	15204744	-	2952	protein_coding	- && sp|Q9JMD7|SC5A7_RAT High affinity choline transporter 1 OS=Rattus norvegicus OX=10116 GN=Slc5a7 PE=1 SV=1 && -	-
	HGI_G14513	3.11483	0.833208	9.21495	159.423	273.009	259.461	4.38766	230.631	-5.68147	3.82e-13	9.83e-12	HGI_G14513	chr9	64181347	64190769	+	801	protein_coding	- && - && -	-
	HGI_G05584	15.5741	7.49887	33.5089	348.947	476.066	553.627	18.8606	459.547	-4.59764	3.89e-13	1e-11	HGI_G05584	chr3	74333450	74399312	+	7348	protein_coding	- && - && -	-
	HGI_G23628	3.11483	1.66642	9.21495	406.919	192.369	161.13	4.6654	253.473	-5.7249	3.9e-13	1e-11	HGI_G23628	chr15	5611415	5615804	+	2497	protein_coding	- && sp|Q03601|NHL1_CAEEL RING finger protein nhl-1 OS=Caenorhabditis elegans OX=6239 GN=nhl-1 PE=1 SV=2 && PF00643:B-box zinc finger|PF13445:RING-type zinc-finger	zf-B_box
	HGI_G20609	10.9019	17.4974	123.145	4463.85	4004.78	3596.09	50.5148	4021.58	-6.30544	4e-13	1.03e-11	HGI_G20609	chr13	22006652	22117929	-	3171	protein_coding	- && sp|Q2PZL6|FAT4_MOUSE Protocadherin Fat 4 OS=Mus musculus OX=10090 GN=Fat4 PE=1 SV=2 && PF00028:Cadherin domain	Cadherin
	HGI_G02197	4096	1066.51	1448.42	98.1066	112.701	74.3677	2203.64	95.0585	4.53508	4.07e-13	1.04e-11	HGI_G02197	chr1	70646651	70662397	-	1716	protein_coding	- && - && -	-
	HGI_G03485	1.55741	4.99925	10.8904	142.701	173.91	167.741	5.81569	161.45	-4.70335	4.19e-13	1.07e-11	HGI_G03485	chr2	35724139	35762301	-	3043	protein_coding	- && sp|P10675|FAS1_SCHAM Fasciclin-1 OS=Schistocerca americana OX=7009 GN=FAS1 PE=1 SV=1 && PF02469:Fasciclin domain	-
	novel.1374	110.576	111.65	56.1274	956.539	1744.93	906.46	92.7846	1202.64	-3.6998	4.24e-13	1.09e-11	novel.1374	chr11	40473061	40479933	+	2891	protein_coding	- && - && PF00229:TNF(Tumour Necrosis Factor) family	-
	HGI_G05747	0	1.66642	5.02634	215.166	154.479	104.941	2.23092	158.195	-5.98603	4.31e-13	1.1e-11	HGI_G05747	chr3	79149400	79160965	+	1239	protein_coding	- && - && PF00083:Sugar (and other) transporter	Sugar_tr
	novel.309	654.114	608.242	738.034	130.437	144.763	135.515	666.797	136.905	2.28397	4.34e-13	1.11e-11	novel.309	chr1	68288363	68290872	+	2289	protein_coding	- && - && -	-
	HGI_G04649	7.78707	8.33208	61.9915	1794.9	1613.77	1531.98	26.0369	1646.88	-5.96548	4.36e-13	1.11e-11	HGI_G04649	chr3	38172646	38240122	-	6067	protein_coding	- && - && -	-
	HGI_G08706	408.042	641.57	671.854	23.4118	56.3507	19.8314	573.822	33.198	4.11329	4.36e-13	1.11e-11	HGI_G08706	chr5	64088776	64116055	-	3426	protein_coding	- && - && PF04826:Armadillo-like	-
	HGI_G05363	12.4593	14.9977	26.8071	236.348	204.028	203.272	18.0881	214.549	-3.54082	4.41e-13	1.12e-11	HGI_G05363	chr3	64224805	64250211	+	5028	protein_coding	- && sp|Q502W6|VWA3B_HUMAN von Willebrand factor A domain-containing protein 3B OS=Homo sapiens OX=9606 GN=VWA3B PE=2 SV=3 && PF15057:Domain of unknown function (DUF4537)|PF13768:von Willebrand factor type A domain	-
	HGI_G05632	32.7057	26.6627	41.0484	494.992	330.331	262.766	33.4723	362.697	-3.4357	4.43e-13	1.13e-11	HGI_G05632	chr3	75694629	75696555	+	1927	protein_coding	- && - && -	-
	HGI_G09647	6.22965	2.49962	34.3466	830.562	1777.96	1117.17	14.3586	1241.9	-6.41317	4.55e-13	1.16e-11	HGI_G09647	chr6	36210258	36243968	-	3484	protein_coding	- && sp|Q6DCG4|RHBGB_XENLA Ammonium transporter Rh type B-B OS=Xenopus laevis OX=8355 GN=rhbg-b PE=2 SV=1 && PF00909:Ammonium Transporter Family	Ammonium_transp
	HGI_G10385	3.11483	0	1.67545	326.65	208.886	99.157	1.59676	211.564	-7.2444	4.58e-13	1.16e-11	HGI_G10385	chr7	1208407	1209281	-	351	protein_coding	- && - && -	-
	HGI_G23396	0	0	3.35089	254.185	170.995	128.904	1.11696	184.695	-7.18148	4.63e-13	1.17e-11	HGI_G23396	chr14	72791314	72792724	-	1411	protein_coding	- && - && -	-
	novel.4348	0	0.833208	2.51317	169.457	122.417	102.462	1.11546	131.445	-6.67857	4.73e-13	1.2e-11	novel.4348	chr17	46081729	46092679	+	1596	protein_coding	- && sp|Q29HY3|CDC42_DROPS Cdc42 homolog OS=Drosophila pseudoobscura pseudoobscura OX=46245 GN=Cdc42 PE=3 SV=1 && PF00071:Ras family	Ras
	HGI_G02245	689.934	345.781	701.174	51.283	18.4597	29.7471	578.963	33.1633	4.13069	4.75e-13	1.2e-11	HGI_G02245	chr1	72086621	72133284	+	3952	protein_coding	- && - && -	-
	HGI_G16793	1951.44	2287.16	2338.92	529.553	436.232	447.859	2192.51	471.214	2.21875	4.82e-13	1.22e-11	HGI_G16793	chr11	32576982	32624240	+	1543	protein_coding	- && sp|Q9Z2I9|SUCB1_MOUSE Succinate--CoA ligase [ADP-forming] subunit beta, mitochondrial OS=Mus musculus OX=10090 GN=Sucla2 PE=1 SV=2 && PF00549:CoA-ligase|PF08442:ATP-grasp domain	-
	HGI_G13703	84.1003	58.3246	122.308	1260.89	951.16	709.799	88.2442	973.951	-3.46302	5.04e-13	1.27e-11	HGI_G13703	chr9	30466444	30474164	+	1763	protein_coding	- && - && -	-
	HGI_G14151	665.016	528.254	121.47	0	3.88625	0	438.246	1.29542	8.40863	5.1e-13	1.29e-11	HGI_G14151	chr9	46489849	46510222	-	2470	protein_coding	- && sp|Q9CZR2|NALD2_MOUSE N-acetylated-alpha-linked acidic dipeptidase 2 OS=Mus musculus OX=10090 GN=Naalad2 PE=1 SV=2 && PF04389:Peptidase family M28|PF02225:PA domain|PF04253:Transferrin receptor-like dimerisation domain	TFR_dimer
	HGI_G09180	1.55741	0.833208	0.837723	405.805	182.654	104.941	1.07611	231.133	-7.84195	5.11e-13	1.29e-11	HGI_G09180	chr6	8933026	8935765	+	996	protein_coding	- && - && PF13927:Immunoglobulin domain	-
	HGI_G11264	193.119	152.477	192.676	1837.27	1233.88	1026.27	179.424	1365.81	-2.92927	5.17e-13	1.3e-11	HGI_G11264	chr7	41224378	41248051	-	2799	protein_coding	- && sp|B0CM26|CFA69_PAPAN Cilia- and flagella-associated protein 69 OS=Papio anubis OX=9555 GN=CFAP69 PE=3 SV=1 && -	-
	HGI_G25665	621.408	150.811	195.189	2.2297	8.74407	3.30523	322.469	4.75966	6.07547	5.25e-13	1.32e-11	HGI_G25665	chr16	26641091	26651370	+	1866	protein_coding	- && sp|Q66H59|NPL_RAT N-acetylneuraminate lyase OS=Rattus norvegicus OX=10116 GN=Npl PE=2 SV=1 && PF00701:Dihydrodipicolinate synthetase family	-
	novel.4548	862.807	1890.55	1671.26	119.289	125.332	175.177	1474.87	139.933	3.39719	5.47e-13	1.38e-11	novel.4548	chr17	39752453	39776721	-	4600	protein_coding	- && sp|Q5FWS6|KAZRN_RAT Kazrin OS=Rattus norvegicus OX=10116 GN=Kazn PE=2 SV=2 && PF00536:SAM domain (Sterile alpha motif)|PF07647:SAM domain (Sterile alpha motif)	SAM_2
	HGI_G02175	0	1.66642	12.5658	555.194	407.085	369.36	4.74409	443.88	-6.45779	5.55e-13	1.39e-11	HGI_G02175	chr1	69915947	69933749	+	1808	protein_coding	- && sp|Q3UMF9|FAXC_MOUSE Failed axon connections homolog OS=Mus musculus OX=10090 GN=Faxc PE=2 SV=1 && PF17172:Glutathione S-transferase N-terminal domain|PF17171:Glutathione S-transferase, C-terminal domain	-
	novel.5579	18.689	4.16604	12.5658	332.225	198.199	260.287	11.8069	263.57	-4.53171	5.62e-13	1.41e-11	novel.5579	chr3	13633407	13654239	+	4550	protein_coding	- && - && -	-
	HGI_G24689	0	0	4.18862	221.855	200.142	131.383	1.39621	184.46	-6.87001	5.71e-13	1.43e-11	HGI_G24689	chr15	51078004	51086611	+	792	protein_coding	- && sp|P40879|S26A3_HUMAN Chloride anion exchanger OS=Homo sapiens OX=9606 GN=SLC26A3 PE=1 SV=1 && PF00916:Sulfate permease family	Sulfate_transp
	HGI_G19132	110.576	189.138	188.488	13.3782	12.6303	13.2209	162.734	13.0765	3.64219	5.76e-13	1.44e-11	HGI_G19132	chr12	43723778	43724100	+	150	protein_coding	- && - && -	-
	HGI_G26280	194.677	110.817	247.128	1593.12	1559.36	1920.34	184.207	1690.94	-3.19925	5.78e-13	1.45e-11	HGI_G26280	chr16	54736778	54749223	-	1756	protein_coding	- && sp|O15305|PMM2_HUMAN Phosphomannomutase 2 OS=Homo sapiens OX=9606 GN=PMM2 PE=1 SV=1 && PF03332:Eukaryotic phosphomannomutase	-
	novel.8138	183.775	86.6536	151.628	0	0	0	140.685	0	9.62975	5.79e-13	1.45e-11	novel.8138	chr8	5790060	5798043	+	1794	protein_coding	- && sp|P22807|SLOU_DROME Homeobox protein slou OS=Drosophila melanogaster OX=7227 GN=slou PE=2 SV=1 && PF00046:Homeodomain	Homeobox
	HGI_G28393	91.8874	311.62	201.054	5.57424	1.94313	0.826308	201.52	2.78122	6.24376	5.82e-13	1.45e-11	HGI_G28393	chr18	6333384	6378299	-	1284	protein_coding	- && - && PF00001:7 transmembrane receptor (rhodopsin family)	7tm_1
	HGI_G21885	457.88	307.454	500.958	57.9721	42.7488	33.0523	422.097	44.5911	3.24782	5.82e-13	1.45e-11	HGI_G21885	chr14	12184787	12236960	-	4377	protein_coding	- && sp|P56719|OX2R_RAT Orexin receptor type 2 OS=Rattus norvegicus OX=10116 GN=Hcrtr2 PE=2 SV=1 && PF00001:7 transmembrane receptor (rhodopsin family)	7tm_1
	HGI_G03966	0	0	5.86406	382.393	245.805	212.361	1.95469	280.186	-7.01992	5.96e-13	1.49e-11	HGI_G03966	chr3	6448580	6458716	-	1663	protein_coding	- && - && -	-
	HGI_G09198	161.971	548.251	400.432	15.6079	20.4028	19.0051	370.218	18.3386	4.33525	6.07e-13	1.51e-11	HGI_G09198	chr6	9820273	9843937	+	2306	protein_coding	- && sp|Q7RTX9|MOT14_HUMAN Monocarboxylate transporter 14 OS=Homo sapiens OX=9606 GN=SLC16A14 PE=2 SV=1 && PF07690:Major Facilitator Superfamily	MFS_1
	HGI_G01653	115.249	102.485	128.172	0	0	0	115.302	0	9.34528	6.07e-13	1.51e-11	HGI_G01653	chr1	52084902	52091936	+	2250	protein_coding	- && sp|Q9Y6L6|SO1B1_HUMAN Solute carrier organic anion transporter family member 1B1 OS=Homo sapiens OX=9606 GN=SLCO1B1 PE=1 SV=2 && PF03137:Organic Anion Transporter Polypeptide (OATP) family	-
	HGI_G23383	825.429	3502.81	3083.66	75.8096	110.758	128.904	2470.63	105.157	4.55345	6.1e-13	1.51e-11	HGI_G23383	chr14	72198421	72294109	+	1839	protein_coding	- && sp|Q07343|PDE4B_HUMAN cAMP-specific 3',5'-cyclic phosphodiesterase 4B OS=Homo sapiens OX=9606 GN=PDE4B PE=1 SV=1 && PF18100:Phosphodiesterase 4 upstream conserved regions (UCR)|PF00233:3'5'-cyclic nucleotide phosphodiesterase	-
	HGI_G23228	529.521	466.596	648.398	3283.23	2633.91	2747.48	548.172	2888.2	-2.39716	6.2e-13	1.54e-11	HGI_G23228	chr14	67090310	67132405	-	5421	protein_coding	- && sp|Q58CY8|TSN18_BOVIN Tetraspanin-18 OS=Bos taurus OX=9913 GN=TSPAN18 PE=2 SV=1 && PF00335:Tetraspanin family	Tetraspannin
	HGI_G00500	123.036	482.427	443.155	0	0	0.826308	349.54	0.275436	9.98518	6.21e-13	1.54e-11	HGI_G00500	chr1	5398101	5403101	+	1402	protein_coding	- && - && PF00001:7 transmembrane receptor (rhodopsin family)	7tm_1
	HGI_G21177	65.4114	232.465	305.769	3.34454	2.91469	1.65262	201.215	2.63728	6.2806	6.24e-13	1.55e-11	HGI_G21177	chr13	50706717	50752762	-	942	protein_coding	- && - && -	-
	HGI_G24292	412.715	389.941	403.782	1682.31	2057.77	2426.04	402.146	2055.37	-2.35406	6.26e-13	1.55e-11	HGI_G24292	chr15	34871337	34883251	+	3715	protein_coding	- && sp|Q01664|TFAP4_HUMAN Transcription factor AP-4 OS=Homo sapiens OX=9606 GN=TFAP4 PE=1 SV=2 && PF00010:Helix-loop-helix DNA-binding domain	HLH
	HGI_G24899	4.67224	1.66642	5.02634	115.944	104.929	91.7202	3.78833	104.198	-4.82299	6.32e-13	1.56e-11	HGI_G24899	chr15	60728439	60740983	+	618	protein_coding	- && sp|Q3KPT0|CC169_XENLA Coiled-coil domain-containing protein 169 OS=Xenopus laevis OX=8355 GN=ccdc169 PE=2 SV=2 && PF15372:Domain of unknown function (DUF4600)	-
	HGI_G25972	14469.9	12818.9	6924.62	1150.52	1517.58	1060.15	11404.5	1242.75	3.19796	6.42e-13	1.59e-11	HGI_G25972	chr16	39698204	39730413	+	3933	protein_coding	- && sp|O70400|PDLI1_MOUSE PDZ and LIM domain protein 1 OS=Mus musculus OX=10090 GN=Pdlim1 PE=1 SV=4 && PF00595:PDZ domain|PF15936:Domain of unknown function (DUF4749)|PF00412:LIM domain	PDZ
	HGI_G15457	10.9019	1.66642	16.7545	400.23	352.677	312.345	9.77426	355.084	-5.1924	6.49e-13	1.6e-11	HGI_G15457	chr10	37969423	37982034	+	3344	protein_coding	- && - && -	-
	HGI_G16071	1065.27	2430.47	2128.65	179.49	186.54	212.361	1874.8	192.797	3.28171	6.56e-13	1.62e-11	HGI_G16071	chr10	61319262	61343559	-	1374	protein_coding	- && sp|B4KT48|LIS1_DROMO Lissencephaly-1 homolog OS=Drosophila mojavensis OX=7230 GN=Lis-1 PE=3 SV=1 && PF00400:WD domain, G-beta repeat	WD40
	HGI_G01425	1.55741	0	4.18862	319.961	140.877	145.43	1.91534	202.089	-6.69041	6.59e-13	1.62e-11	HGI_G01425	chr1	44139981	44164450	+	5559	protein_coding	- && - && -	-
	novel.7618	21813.1	6473.19	7609.04	665.564	546.99	296.645	11965.1	503.066	4.5722	6.61e-13	1.63e-11	novel.7618	chr6	49199555	49201446	-	1892	protein_coding	- && - && -	-
	HGI_G08607	3.11483	0	3.35089	192.869	152.535	99.157	2.15524	148.187	-6.18813	6.62e-13	1.63e-11	HGI_G08607	chr5	58377273	58399764	+	2335	protein_coding	- && - && -	-
	HGI_G12803	1230.36	964.022	972.596	158.308	164.194	92.5465	1055.66	138.35	2.93324	6.65e-13	1.63e-11	HGI_G12803	chr8	51232201	51237920	+	612	protein_coding	- && sp|P04113|MLRA_MIZYE Myosin regulatory light chain A, smooth adductor muscle OS=Mizuhopecten yessoensis OX=6573 PE=1 SV=1 && PF13405:EF-hand domain	-
	HGI_G10843	281.892	112.483	146.602	1.11485	1.94313	0	180.325	1.01932	7.53153	6.77e-13	1.66e-11	HGI_G10843	chr7	21657006	21658498	+	1493	protein_coding	- && sp|Q8WVJ9|TWST2_HUMAN Twist-related protein 2 OS=Homo sapiens OX=9606 GN=TWIST2 PE=1 SV=1 && PF00010:Helix-loop-helix DNA-binding domain	HLH
	HGI_G28236	4.67224	3.33283	10.0527	131.552	142.82	118.988	6.01925	131.12	-4.41426	7.19e-13	1.76e-11	HGI_G28236	chr17	54508513	54513330	+	294	protein_coding	- && - && -	-
	HGI_G07380	7.78707	0	10.8904	1081.4	706.326	321.434	6.22582	703.054	-6.83771	7.33e-13	1.79e-11	HGI_G07380	chr5	5519710	5522486	+	1522	protein_coding	- && - && -	-
	HGI_G20646	40.4928	36.6612	209.431	3410.32	8394.3	3684.51	95.5282	5163.04	-5.75177	7.33e-13	1.79e-11	HGI_G20646	chr13	23825312	23873356	-	5095	protein_coding	- && sp|Q6U841|S4A10_HUMAN Sodium-driven chloride bicarbonate exchanger OS=Homo sapiens OX=9606 GN=SLC4A10 PE=1 SV=1 && PF00955:HCO3- transporter family|PF07565:Band 3 cytoplasmic domain	Band_3_cyto
	HGI_G16813	432.961	614.908	775.732	4220.81	4810.21	3657.24	607.867	4229.42	-2.79714	7.37e-13	1.8e-11	HGI_G16813	chr11	33194303	33277379	-	8390	protein_coding	- && sp|Q17LW0|MYO7A_AEDAE Myosin-VIIa OS=Aedes aegypti OX=7159 GN=ck PE=3 SV=1 && PF00063:Myosin head (motor domain)|PF00784:MyTH4 domain|PF07653:Variant SH3 domain|PF00373:FERM central domain	Myosin_head
	HGI_G24835	3.11483	0	5.02634	133.782	149.621	235.498	2.71372	172.967	-6.02022	7.42e-13	1.81e-11	HGI_G24835	chr15	57811047	57830870	-	2493	protein_coding	- && sp|P51521|OVO_DROME Transcriptional regulator ovo OS=Drosophila melanogaster OX=7227 GN=ovo PE=1 SV=2 && -	-
	novel.1063	0	0	2.51317	303.239	215.687	117.336	0.837723	212.087	-7.787	7.45e-13	1.82e-11	novel.1063	chr10	22296963	22299470	-	2458	protein_coding	- && - && -	-
	HGI_G19138	1.55741	0	2.51317	163.883	114.644	107.42	1.35686	128.649	-6.60015	7.5e-13	1.83e-11	HGI_G19138	chr12	43902758	43905830	-	633	protein_coding	- && sp|Q8N801|STPG4_HUMAN Protein STPG4 OS=Homo sapiens OX=9606 GN=STPG4 PE=1 SV=2 && -	-
	HGI_G05232	1231.91	859.037	1040.45	176.146	119.502	95.8518	1043.8	130.5	3.00176	7.5e-13	1.83e-11	HGI_G05232	chr3	59500083	59683909	+	2626	protein_coding	- && sp|P18173|DHGL_DROME Glucose dehydrogenase [FAD, quinone] OS=Drosophila melanogaster OX=7227 GN=Gld PE=3 SV=3 && PF05199:GMC oxidoreductase|PF00732:GMC oxidoreductase	-
	HGI_G17595	12.4593	6.66566	12.5658	120.404	162.251	142.951	10.5636	141.869	-3.7703	7.55e-13	1.84e-11	HGI_G17595	chr11	66545653	66560760	-	921	protein_coding	- && - && -	-
	HGI_G06847	4.67224	1.66642	10.0527	318.846	139.905	215.666	5.46378	224.806	-5.34622	7.56e-13	1.84e-11	HGI_G06847	chr4	37660315	37675800	-	2027	protein_coding	- && sp|Q5TZF3|ANR45_HUMAN Ankyrin repeat domain-containing protein 45 OS=Homo sapiens OX=9606 GN=ANKRD45 PE=1 SV=2 && PF13637:Ankyrin repeats (many copies)	-
	HGI_G24066	1.55741	1.66642	4.18862	80.269	285.64	172.698	2.47081	179.536	-6.12601	7.62e-13	1.85e-11	HGI_G24066	chr15	25397335	25424488	-	4363	protein_coding	- && sp|Q6WYY1|PC11X_PANPA Protocadherin-11 X-linked OS=Pan paniscus OX=9597 GN=PCDH11X PE=3 SV=1 && PF08266:Cadherin-like|PF00028:Cadherin domain	Cadherin
	HGI_G02278	1.55741	0	5.02634	168.342	199.17	123.946	2.19458	163.82	-6.17419	7.63e-13	1.85e-11	HGI_G02278	chr1	73603211	73616371	+	2581	protein_coding	- && - && -	-
	HGI_G25402	88.7726	67.4898	66.1801	464.891	624.715	428.854	74.1475	506.153	-2.77889	7.65e-13	1.85e-11	HGI_G25402	chr16	16471867	16497959	-	1914	protein_coding	- && sp|O94979|SC31A_HUMAN Protein transport protein Sec31A OS=Homo sapiens OX=9606 GN=SEC31A PE=1 SV=3 && PF03803:Scramblase	Scramblase
	HGI_G22878	51.3946	28.3291	71.2065	494.992	1378.65	980.002	50.3101	951.214	-4.24163	7.73e-13	1.87e-11	HGI_G22878	chr14	52116332	52176072	+	2306	protein_coding	- && - && -	-
	HGI_G25529	91.8874	416.604	272.26	8.91878	3.88625	4.95785	260.25	5.92096	5.47587	7.82e-13	1.89e-11	HGI_G25529	chr16	21633425	21669268	+	1053	protein_coding	- && sp|Q5MJS3|FA20C_MOUSE Extracellular serine/threonine protein kinase FAM20C OS=Mus musculus OX=10090 GN=Fam20c PE=1 SV=1 && PF06702:Golgi casein kinase, C-terminal, Fam20	DUF1193
	HGI_G22701	1.55741	0.833208	4.18862	85.8433	228.317	161.13	2.19308	158.43	-6.12706	7.87e-13	1.9e-11	HGI_G22701	chr14	46708887	46710661	+	324	protein_coding	- && - && -	-
	HGI_G13957	15.5741	4.99925	34.3466	534.012	615.971	519.748	18.3067	556.577	-4.91904	7.92e-13	1.91e-11	HGI_G13957	chr9	39363898	39375833	+	588	protein_coding	- && - && -	-
	HGI_G19653	73.1984	164.975	158.33	1.11485	0.971563	1.65262	132.168	1.24634	6.70844	8e-13	1.93e-11	HGI_G19653	chr12	63926887	63960188	-	4347	protein_coding	- && sp|Q0KK59|UNC79_MOUSE Protein unc-79 homolog OS=Mus musculus OX=10090 GN=Unc79 PE=1 SV=1 && -	-
	novel.845	233.612	143.312	191.839	1140.49	1271.78	1066.76	189.587	1159.68	-2.61703	8.14e-13	1.96e-11	novel.845	chr10	43702917	43705887	+	2770	protein_coding	- && - && -	-
	HGI_G20625	7.78707	1.66642	35.1844	1160.56	2496.92	1040.32	14.8793	1565.93	-6.70181	8.16e-13	1.96e-11	HGI_G20625	chr13	23052362	23054110	-	826	protein_coding	- && - && PF00386:C1q domain	-
	HGI_G24691	1.55741	0	8.37723	455.973	761.705	231.366	3.31155	483.015	-7.13389	8.16e-13	1.96e-11	HGI_G24691	chr15	51099792	51100682	+	183	protein_coding	- && - && -	-
	novel.3283	3.11483	0.833208	22.6185	985.525	898.696	875.06	8.85552	919.761	-6.66449	8.27e-13	1.99e-11	novel.3283	chr15	26875641	26883432	+	7041	protein_coding	- && - && -	-
	HGI_G05609	79.4281	431.602	373.624	1.11485	1.94313	0	294.885	1.01932	8.23775	8.45e-13	2.03e-11	HGI_G05609	chr3	75072364	75074133	+	1770	protein_coding	- && - && PF00643:B-box zinc finger	zf-B_box
	HGI_G25459	2245.79	2845.41	2477.15	594.214	540.189	486.696	2522.78	540.366	2.22359	8.45e-13	2.03e-11	HGI_G25459	chr16	18183102	18194652	-	10000	protein_coding	- && sp|E1BH29|ALKB5_BOVIN RNA demethylase ALKBH5 OS=Bos taurus OX=9913 GN=ALKBH5 PE=3 SV=1 && -	-
	HGI_G09424	37.3779	46.6596	61.1538	613.166	396.398	362.749	48.3971	457.438	-3.23005	8.59e-13	2.06e-11	HGI_G09424	chr6	28064810	28066786	+	1977	protein_coding	- && - && -	-
	HGI_G04495	13954.4	5370.86	4408.94	464.891	451.777	226.408	7911.41	381.026	4.37627	8.81e-13	2.11e-11	HGI_G04495	chr3	29630096	29650730	+	4341	protein_coding	- && - && -	-
	HGI_G08019	4.67224	1.66642	19.2676	372.359	589.739	461.08	8.53543	474.393	-5.76517	8.97e-13	2.15e-11	HGI_G08019	chr5	34660591	34672919	-	4169	protein_coding	- && - && -	-
	HGI_G13167	12.4593	4.16604	28.4826	422.527	579.052	428.854	15.036	476.811	-4.97748	8.99e-13	2.15e-11	HGI_G13167	chr9	5394750	5404652	+	1294	protein_coding	- && - && PF00010:Helix-loop-helix DNA-binding domain	HLH
	HGI_G21572	20.2464	12.4981	10.0527	159.423	149.621	155.346	14.2657	154.797	-3.48695	9.03e-13	2.15e-11	HGI_G21572	chr14	979040	981268	+	2204	protein_coding	- && - && -	-
	novel.4064	663.458	3562.8	2973.92	61.3166	94.2416	96.6781	2400.06	84.0788	4.83447	9.25e-13	2.21e-11	novel.4064	chr16	36359853	36396873	-	8121	protein_coding	- && sp|P70531|EF2K_RAT Eukaryotic elongation factor 2 kinase OS=Rattus norvegicus OX=10116 GN=Eef2k PE=1 SV=1 && PF02816:Alpha-kinase family	-
	HGI_G25995	207.136	160.809	210.268	0	0	0.826308	192.738	0.275436	9.12397	9.47e-13	2.25e-11	HGI_G25995	chr16	40608460	40641296	+	4473	protein_coding	- && - && -	-
	HGI_G14340	1.55741	0.833208	5.02634	230.773	124.36	109.073	2.47232	154.735	-5.90714	9.8e-13	2.33e-11	HGI_G14340	chr9	55403848	55428156	-	717	protein_coding	- && - && -	-
	HGI_G00644	126.15	238.297	237.076	1.11485	0.971563	0	200.508	0.69547	8.28161	9.87e-13	2.35e-11	HGI_G00644	chr1	11384648	11398012	-	960	protein_coding	- && sp|B0BNL6|ARRD1_RAT Arrestin domain-containing protein 1 OS=Rattus norvegicus OX=10116 GN=Arrdc1 PE=1 SV=1 && PF00339:Arrestin (or S-antigen), N-terminal domain|PF02752:Arrestin (or S-antigen), C-terminal domain	-
	novel.1500	0	1.66642	7.53951	142.701	243.862	194.182	3.06864	193.582	-5.84407	9.94e-13	2.36e-11	novel.1500	chr11	75290020	75295640	+	5621	protein_coding	- && sp|Q9XZC0|LCTA_LATTR Alpha-latrocrustotoxin-Lt1a (Fragment) OS=Latrodectus tredecimguttatus OX=6925 PE=2 SV=2 && PF12796:Ankyrin repeats (3 copies)	-
	HGI_G25167	73.1984	171.641	194.352	3.34454	5.82938	2.47892	146.397	3.88428	5.24967	1.03e-12	2.45e-11	HGI_G25167	chr16	5509549	5531101	+	2012	protein_coding	- && - && -	-
	HGI_G03666	4.67224	0.833208	10.0527	319.961	361.421	157.825	5.18604	279.736	-5.74304	1.04e-12	2.47e-11	HGI_G03666	chr2	45010962	45015399	-	3816	protein_coding	- && sp|Q9NUV9|GIMA4_HUMAN GTPase IMAP family member 4 OS=Homo sapiens OX=9606 GN=GIMAP4 PE=1 SV=1 && PF04548:AIG1 family	-
	HGI_G03089	359.763	2486.29	1847.18	28.986	50.5213	45.447	1564.41	41.6514	5.22993	1.06e-12	2.51e-11	HGI_G03089	chr2	18371661	18401772	+	2850	protein_coding	- && sp|Q15063|POSTN_HUMAN Periostin OS=Homo sapiens OX=9606 GN=POSTN PE=1 SV=2 && PF02469:Fasciclin domain	-
	HGI_G27717	890.841	779.883	912.28	9171.85	5848.81	4654.59	861.001	6558.42	-2.92932	1.06e-12	2.51e-11	HGI_G27717	chr17	30838717	30901162	+	7607	protein_coding	- && sp|Q8CJ40|CROCC_MOUSE Rootletin OS=Mus musculus OX=10090 GN=Crocc PE=1 SV=2 && PF15035:Ciliary rootlet component, centrosome cohesion	-
	HGI_G02663	317.712	67.4898	202.729	3.34454	3.88625	3.30523	195.977	3.51201	5.79964	1.06e-12	2.51e-11	HGI_G02663	chr1	88037792	88040557	-	333	protein_coding	- && - && -	-
	HGI_G24088	2197.51	2381.31	1760.89	43.4791	4.85781	1.65262	2113.24	16.6632	7.00117	1.07e-12	2.53e-11	HGI_G24088	chr15	26105146	26130388	-	10512	protein_coding	- && sp|Q10584|HCY2_MEGCR Hemocyanin 2 OS=Megathura crenulata OX=55429 GN=KLH2 PE=1 SV=2 && PF00264:Common central domain of tyrosinase|PF14830:Haemocyanin beta-sandwich	-
	novel.7980	7.78707	0	2.51317	222.97	380.853	168.567	3.43341	257.463	-6.41179	1.08e-12	2.55e-11	novel.7980	chr7	5016094	5020371	-	318	protein_coding	- && - && -	-
	novel.8686	749.116	521.588	1649.48	13097.2	24393	14317.4	973.394	17269.2	-4.14871	1.09e-12	2.57e-11	novel.8686	chr9	19839894	19847802	-	1245	protein_coding	- && sp|Q26636|CATL_SARPE Cathepsin L OS=Sarcophaga peregrina OX=7386 PE=1 SV=1 && PF08246:Cathepsin propeptide inhibitor domain (I29)|PF00112:Papain family cysteine protease	Peptidase_C1
	HGI_G22022	9.34448	3.33283	19.2676	298.779	428.459	239.629	10.6483	322.289	-4.91043	1.1e-12	2.58e-11	HGI_G22022	chr14	17946102	17949236	+	1293	protein_coding	- && - && PF17170:6-bladed beta-propeller	-
	HGI_G20481	512.389	82.4876	179.273	3.34454	0.971563	1.65262	258.05	1.98957	7.04663	1.12e-12	2.63e-11	HGI_G20481	chr13	17012777	17014996	-	1083	protein_coding	- && - && PF00386:C1q domain	-
	novel.383	225.825	194.971	224.51	28.986	12.6303	17.3525	215.102	19.6563	3.46205	1.14e-12	2.69e-11	novel.383	chr1	80855540	80859518	+	3332	protein_coding	- && - && PF00001:7 transmembrane receptor (rhodopsin family)	7tm_1
	HGI_G06305	5295.21	1362.3	2333.06	172.801	156.422	95.8518	2996.85	141.692	4.40325	1.15e-12	2.69e-11	HGI_G06305	chr4	18095808	18105465	-	534	protein_coding	- && - && -	-
	novel.1617	9.34448	18.3306	22.6185	176.146	205	195.009	16.7645	192.051	-3.47764	1.15e-12	2.7e-11	novel.1617	chr11	18822753	18824462	-	1530	protein_coding	- && - && -	-
	HGI_G26285	82.5429	138.313	139.062	0	0	0	119.972	0	9.40593	1.17e-12	2.74e-11	HGI_G26285	chr16	54940657	54941670	-	1014	protein_coding	- && sp|P35346|SSR5_HUMAN Somatostatin receptor type 5 OS=Homo sapiens OX=9606 GN=SSTR5 PE=1 SV=3 && PF00001:7 transmembrane receptor (rhodopsin family)	7tm_1
	HGI_G24855	101.232	314.953	263.883	4.45939	3.88625	0	226.689	2.78188	6.40708	1.19e-12	2.78e-11	HGI_G24855	chr15	58686845	58739373	-	3232	protein_coding	- && sp|P57695|GLRA1_BOVIN Glycine receptor subunit alpha-1 OS=Bos taurus OX=9913 GN=GLRA1 PE=1 SV=1 && PF02931:Neurotransmitter-gated ion-channel ligand binding domain|PF02932:Neurotransmitter-gated ion-channel transmembrane region	Neur_chan_LBD
	novel.2387	90.33	1049.01	583.055	0	0.971563	0	574.131	0.323854	10.7003	1.21e-12	2.83e-11	novel.2387	chr13	27131186	27131494	+	309	protein_coding	- && sp|Q23551|UNC22_CAEEL Twitchin OS=Caenorhabditis elegans OX=6239 GN=unc-22 PE=1 SV=3 && PF00041:Fibronectin type III domain	fn3
	HGI_G14755	0	0	2.51317	154.964	142.82	121.467	0.837723	139.75	-7.17332	1.22e-12	2.86e-11	HGI_G14755	chr10	7996760	7997273	+	201	protein_coding	- && - && -	-
	novel.7505	7.78707	20.8302	19.2676	179.49	207.914	216.493	15.9616	201.299	-3.61126	1.23e-12	2.87e-11	novel.7505	chr6	25358058	25382833	-	9267	protein_coding	- && - && -	-
	HGI_G07472	95.0022	102.485	141.575	0	0	0	113.021	0	9.31842	1.25e-12	2.92e-11	HGI_G07472	chr5	9525460	9526914	+	1455	protein_coding	- && - && -	-
	HGI_G12964	191.562	1047.34	744.736	18.9524	25.2606	22.3103	661.213	22.1745	4.89803	1.26e-12	2.94e-11	HGI_G12964	chr8	58550980	58625198	-	3473	protein_coding	- && - && -	-
	HGI_G02413	3.11483	1.66642	20.1054	618.74	478.981	501.569	8.29553	533.097	-5.9647	1.28e-12	2.98e-11	HGI_G02413	chr1	77865512	77868864	-	2398	protein_coding	- && - && PF00001:7 transmembrane receptor (rhodopsin family)	7tm_1
	novel.5758	0	2.49962	4.18862	111.485	99.0994	94.1991	2.22941	101.594	-5.33137	1.3e-12	3.03e-11	novel.5758	chr3	78437436	78439400	+	1875	protein_coding	- && - && -	-
	HGI_G13194	171.315	231.632	234.562	11.1485	23.3175	22.3103	212.503	18.9254	3.48048	1.34e-12	3.11e-11	HGI_G13194	chr9	6783842	6813018	-	2142	protein_coding	- && sp|Q9DCK3|TSN4_MOUSE Tetraspanin-4 OS=Mus musculus OX=10090 GN=Tspan4 PE=1 SV=1 && PF00335:Tetraspanin family	Tetraspannin
	HGI_G23731	464.109	2143.01	2207.4	25.6415	47.6066	69.4099	1604.84	47.5527	5.07365	1.34e-12	3.12e-11	HGI_G23731	chr15	10187767	10278929	+	13841	protein_coding	- && sp|O95714|HERC2_HUMAN E3 ubiquitin-protein ligase HERC2 OS=Homo sapiens OX=9606 GN=HERC2 PE=1 SV=2 && PF06701:Mib_herc2|PF00632:HECT-domain (ubiquitin-transferase)|PF11515:Mouse development and cellular proliferation protein Cullin-7|PF00569:Zinc finger, ZZ type|PF00415:Regulator of chromosome condensation (RCC1) repeat|PF00173:Cytochrome b5-like Heme/Steroid binding domain|PF03256:Anaphase-…	HECT
	HGI_G07571	7.78707	2.49962	24.294	557.424	424.573	477.606	11.5269	486.534	-5.37994	1.38e-12	3.2e-11	HGI_G07571	chr5	14676828	14856658	+	4838	protein_coding	- && - && PF14994:Testis-specific gene 13 protein	-
	novel.4777	105.904	117.482	199.378	1000.02	1122.16	1122.13	140.922	1081.43	-2.93535	1.39e-12	3.22e-11	novel.4777	chr18	43773304	43776238	+	2935	protein_coding	- && - && -	-
	HGI_G10792	6.22965	7.49887	8.37723	85.8433	155.45	158.651	7.36859	133.315	-4.15866	1.42e-12	3.29e-11	HGI_G10792	chr7	19305021	19318529	+	1380	protein_coding	- && sp|Q9UA35|S28A3_EPTST Solute carrier family 28 member 3 OS=Eptatretus stoutii OX=7765 GN=SLC28A3 PE=2 SV=1 && PF07662:Na+ dependent nucleoside transporter C-terminus|PF01773:Na+ dependent nucleoside transporter N-terminus	-
	HGI_G12430	451.65	387.442	307.444	2538.51	1822.65	2493.8	382.179	2284.99	-2.58155	1.46e-12	3.37e-11	HGI_G12430	chr8	35099963	35127844	-	2192	protein_coding	- && sp|Q3SYV5|TSN33_BOVIN Tetraspanin-33 OS=Bos taurus OX=9913 GN=TSPAN33 PE=1 SV=1 && PF00335:Tetraspanin family	Tetraspannin
	HGI_G21006	602.719	3587.79	2423.53	36.79	76.7535	80.9782	2204.68	64.8406	5.08593	1.46e-12	3.37e-11	HGI_G21006	chr13	42841203	42914416	-	4748	protein_coding	- && - && -	-
	novel.3496	0	0	7.53951	431.446	327.417	307.387	2.51317	355.416	-7.0235	1.48e-12	3.41e-11	novel.3496	chr15	15702973	15704940	-	1968	protein_coding	- && - && -	-
	novel.3067	4.67224	0	8.37723	460.432	244.834	239.629	4.34982	314.965	-6.1867	1.52e-12	3.5e-11	novel.3067	chr14	36547450	36550870	-	3421	protein_coding	- && - && -	-
	novel.6044	4.67224	2.49962	41.0484	2110.41	1306.75	1422.9	16.0734	1613.35	-6.62745	1.53e-12	3.52e-11	novel.6044	chr4	17463294	17486844	+	2747	protein_coding	- && - && -	-
	HGI_G08511	535.75	331.617	442.318	43.4791	36.9194	15.6999	436.562	32.0328	3.77629	1.55e-12	3.57e-11	HGI_G08511	chr5	53706923	53711376	-	594	protein_coding	- && - && -	-
	HGI_G25663	1.55741	0.833208	30.9958	4124.94	2828.22	1248.55	11.1288	2733.9	-7.91392	1.57e-12	3.61e-11	HGI_G25663	chr16	26526249	26560366	+	1752	protein_coding	- && sp|O95395|GCNT3_HUMAN Beta-1,3-galactosyl-O-glycosyl-glycoprotein beta-1,6-N-acetylglucosaminyltransferase 3 OS=Homo sapiens OX=9606 GN=GCNT3 PE=2 SV=1 && PF02485:Core-2/I-Branching enzyme	-
	novel.4910	4.67224	3.33283	9.21495	104.796	170.995	124.773	5.74001	133.521	-4.51521	1.58e-12	3.64e-11	novel.4910	chr18	8907109	8909692	-	2479	protein_coding	- && - && -	-
	HGI_G27885	32.7057	13.3313	21.7808	245.266	298.27	220.624	22.6059	254.72	-3.52733	1.61e-12	3.69e-11	HGI_G27885	chr17	36750677	36789950	+	4804	protein_coding	- && sp|Q9YHY6|CND1_XENLA Condensin complex subunit 1 OS=Xenopus laevis OX=8355 GN=ncapd2 PE=1 SV=1 && PF12717:non-SMC mitotic condensation complex subunit 1|PF12922:non-SMC mitotic condensation complex subunit 1, N-term	-
	HGI_G20177	17.1315	6.66566	5.86406	244.152	169.052	147.083	9.88709	186.762	-4.31797	1.64e-12	3.77e-11	HGI_G20177	chr13	7059342	7063103	+	324	protein_coding	- && - && -	-
	HGI_G07562	627.638	398.273	515.2	74.6948	87.4407	78.4993	513.704	80.2116	2.67717	1.67e-12	3.84e-11	HGI_G07562	chr5	13993800	14009783	-	1776	protein_coding	- && sp|A8GD46|GHRA_SERP5 Glyoxylate/hydroxypyruvate reductase A OS=Serratia proteamaculans (strain 568) OX=399741 GN=ghrA PE=3 SV=1 && PF02826:D-isomer specific 2-hydroxyacid dehydrogenase, NAD binding domain	2-Hacid_dh_C
	novel.4421	26.476	1.66642	36.0221	1665.58	1223.2	1236.16	21.3882	1374.98	-6.01353	1.68e-12	3.85e-11	novel.4421	chr17	5768067	5772444	-	2105	protein_coding	- && - && -	-
	HGI_G15201	0	1.66642	2.51317	138.241	110.758	80.9782	1.3932	109.992	-6.1074	1.7e-12	3.89e-11	HGI_G15201	chr10	27715079	27768448	-	2770	protein_coding	- && sp|Q24432|OMB_DROME Optomotor-blind protein OS=Drosophila melanogaster OX=7227 GN=bi PE=1 SV=3 && PF00907:T-box	T-box
	HGI_G04427	1.55741	1.66642	12.5658	197.328	460.521	373.491	5.26322	343.78	-5.96439	1.7e-12	3.89e-11	HGI_G04427	chr3	26105719	26113205	+	2196	protein_coding	- && - && -	-
	HGI_G10072	936.006	2919.56	2423.53	147.16	129.218	173.525	2093.03	149.968	3.80293	1.71e-12	3.9e-11	HGI_G10072	chr6	62249980	62272008	-	4453	protein_coding	- && sp|Q8N7N5|DCAF8_MOUSE DDB1- and CUL4-associated factor 8 OS=Mus musculus OX=10090 GN=Dcaf8 PE=1 SV=1 && -	-
	HGI_G07907	6.22965	0.833208	1.67545	154.964	180.711	90.8939	2.91277	142.189	-5.8176	1.73e-12	3.95e-11	HGI_G07907	chr5	30403079	30410130	-	839	protein_coding	- && sp|P46434|GST1_ONCVO Glutathione S-transferase 1 (Fragment) OS=Onchocerca volvulus OX=6282 GN=GST1 PE=1 SV=1 && PF02798:Glutathione S-transferase, N-terminal domain|PF14497:Glutathione S-transferase, C-terminal domain	GST_N
	HGI_G11153	207.136	392.441	396.243	36.79	31.09	34.7049	331.94	34.195	3.28248	1.74e-12	3.97e-11	HGI_G11153	chr7	35981330	35997808	+	1446	protein_coding	- && sp|Q96FV2|SCRN2_HUMAN Secernin-2 OS=Homo sapiens OX=9606 GN=SCRN2 PE=1 SV=3 && PF03577:Peptidase family C69	-
	HGI_G26433	182.217	354.947	155.816	1.11485	0	0	230.993	0.371616	9.38708	1.75e-12	3.98e-11	HGI_G26433	chr16	62146616	62219458	+	2216	protein_coding	- && sp|P25931|RYAR_DROME RYamide receptor OS=Drosophila melanogaster OX=7227 GN=RYa-R PE=2 SV=2 && PF00001:7 transmembrane receptor (rhodopsin family)	7tm_1
	HGI_G26595	84.1003	185.805	180.948	2.2297	6.80094	6.61047	150.285	5.2137	4.82832	1.75e-12	3.99e-11	HGI_G26595	chr16	69375373	69390999	-	486	protein_coding	- && - && -	-
	HGI_G04669	0	0	4.18862	415.838	220.545	137.993	1.39621	258.125	-7.37038	1.76e-12	3.99e-11	HGI_G04669	chr3	39064109	39069366	+	2353	protein_coding	- && - && -	-
	HGI_G21846	619.851	150.811	193.514	0	0.971563	0.826308	321.392	0.59929	8.99233	1.76e-12	3.99e-11	HGI_G21846	chr14	9957783	9964202	+	1692	protein_coding	- && - && -	-
	HGI_G24458	6.22965	1.66642	20.1054	366.785	435.26	586.679	9.33381	462.908	-5.61033	1.8e-12	4.1e-11	HGI_G24458	chr15	42106901	42163149	+	3934	protein_coding	- && sp|O60245|PCDH7_HUMAN Protocadherin-7 OS=Homo sapiens OX=9606 GN=PCDH7 PE=1 SV=2 && PF00028:Cadherin domain|PF08266:Cadherin-like	Cadherin
	HGI_G17335	0	1.66642	15.9167	703.469	728.672	509.832	5.86105	647.324	-6.71734	1.81e-12	4.1e-11	HGI_G17335	chr11	54563188	54588628	+	650	protein_coding	- && - && -	-
	novel.1238	0	0	6.70178	386.852	212.772	351.181	2.23393	316.935	-7.01968	1.87e-12	4.24e-11	novel.1238	chr11	7927590	7930711	+	2940	protein_coding	- && - && -	-
	HGI_G12207	7.78707	11.6649	18.4299	288.746	150.592	186.746	12.6273	208.694	-4.01141	1.87e-12	4.24e-11	HGI_G12207	chr8	23656031	24088187	+	3550	protein_coding	- && sp|Q9W735|PRM1A_DANRE Prominin-1-A OS=Danio rerio OX=7955 GN=prom1a PE=2 SV=2 && PF05478:Prominin	Prominin
	HGI_G23875	4.67224	6.66566	32.6712	763.671	526.587	521.401	14.6697	603.886	-5.32999	1.87e-12	4.24e-11	HGI_G23875	chr15	15695822	15699592	-	1752	protein_coding	- && - && -	-
	novel.6553	541.98	516.589	637.507	2262.03	2701.92	2608.66	565.359	2524.2	-2.15828	1.91e-12	4.31e-11	novel.6553	chr5	39199420	39204367	+	4948	protein_coding	- && - && -	-
	novel.4549	109.019	516.589	346.817	0	0.971563	0	324.142	0.323854	9.87639	1.91e-12	4.32e-11	novel.4549	chr17	39922043	39938361	-	2233	protein_coding	- && - && -	-
	HGI_G26421	1071.5	4307.69	3283.04	112.6	170.995	171.046	2887.41	151.547	4.25157	1.92e-12	4.32e-11	HGI_G26421	chr16	61259646	61382590	+	4629	protein_coding	- && - && PF02208:Sorbin homologous domain|PF17820:PDZ domain	-
	HGI_G06607	1.55741	0.833208	13.4036	286.516	555.734	486.696	5.26473	442.982	-6.33563	1.95e-12	4.39e-11	HGI_G06607	chr4	28866133	28871191	+	1204	protein_coding	- && sp|P10620|MGST1_HUMAN Microsomal glutathione S-transferase 1 OS=Homo sapiens OX=9606 GN=MGST1 PE=1 SV=1 && PF01124:MAPEG family	-
	HGI_G13316	26.476	8.33208	71.2065	1401.36	1266.92	1217.98	35.3382	1295.42	-5.19025	1.99e-12	4.47e-11	HGI_G13316	chr9	13617277	13653801	-	5255	protein_coding	- && sp|Q6XBJ3|ONEC2_MOUSE One cut domain family member 2 OS=Mus musculus OX=10090 GN=Onecut2 PE=2 SV=2 && PF02376:CUT domain|PF00046:Homeodomain	CUT
	HGI_G25025	71.641	22.4966	191.839	4110.44	3970.78	2927.61	95.3254	3669.61	-5.26446	2.01e-12	4.52e-11	HGI_G25025	chr16	1231002	1238801	+	2047	protein_coding	- && - && -	-
	HGI_G07253	9.34448	0	12.5658	727.996	469.265	468.517	7.30344	555.259	-6.26868	2.02e-12	4.54e-11	HGI_G07253	chr5	1812313	1828773	+	1140	protein_coding	- && - && -	-
	HGI_G27519	1018.55	2168.01	1848.85	124.863	188.483	199.14	1678.47	170.829	3.29595	2.03e-12	4.55e-11	HGI_G27519	chr17	21759544	21796880	+	3455	protein_coding	- && - && PF00059:Lectin C-type domain	Lectin_C
	novel.6274	0	0	0	206.247	212.772	70.2362	0	163.085	-9.75109	2.04e-12	4.59e-11	novel.6274	chr4	25230226	25231526	-	1301	protein_coding	- && - && -	-
	HGI_G24593	4295.35	3065.37	2694.95	295.435	252.606	87.5887	3351.89	211.877	3.98493	2.06e-12	4.62e-11	HGI_G24593	chr15	47864456	47888225	+	3346	protein_coding	- && sp|Q8BX51|SGCZ_MOUSE Zeta-sarcoglycan OS=Mus musculus OX=10090 GN=Sgcz PE=2 SV=1 && PF04790:Sarcoglycan complex subunit protein	-
	HGI_G22256	1136.91	843.207	1231.45	5094.85	5389.26	6169.22	1070.52	5551.11	-2.37474	2.06e-12	4.62e-11	HGI_G22256	chr14	29371296	29525236	+	6355	protein_coding	- && sp|Q9Z191|EYA4_MOUSE Eyes absent homolog 4 OS=Mus musculus OX=10090 GN=Eya4 PE=2 SV=2 && -	-
	HGI_G21543	1724.06	3355.33	2810.56	386.852	348.791	282.597	2629.98	339.414	2.95479	2.08e-12	4.66e-11	HGI_G21543	chr13	67282454	67337338	+	2511	protein_coding	- && sp|Q0KL02|TRIO_MOUSE Triple functional domain protein OS=Mus musculus OX=10090 GN=Trio PE=1 SV=3 && PF00621:RhoGEF domain	RhoGEF
	HGI_G07480	6151.78	4697.63	4893.14	1005.59	562.535	624.689	5247.52	730.939	2.84413	2.09e-12	4.68e-11	HGI_G07480	chr5	9764640	9905253	-	10430	protein_coding	- && sp|Q9V4A7|PLXB_DROME Plexin-B OS=Drosophila melanogaster OX=7227 GN=PlexB PE=1 SV=2 && PF18020:TIG domain found in plexin|PF08337:Plexin cytoplasmic RasGAP domain|PF01833:IPT/TIG domain|PF01403:Sema domain|PF17960:TIG domain|PF01437:Plexin repeat	Sema
	HGI_G28566	440.748	320.785	297.392	1812.74	2441.54	2940	352.975	2398.09	-2.76653	2.1e-12	4.7e-11	HGI_G28566	chr18	13738110	13784252	-	8249	protein_coding	- && sp|Q9ER74|SALL1_MOUSE Sal-like protein 1 OS=Mus musculus OX=10090 GN=Sall1 PE=1 SV=1 && PF00096:Zinc finger, C2H2 type	zf-C2H2
	HGI_G25651	56.0669	37.4944	41.0484	353.407	322.559	264.419	44.8699	313.461	-2.81872	2.13e-12	4.76e-11	HGI_G25651	chr16	26218460	26224707	+	1185	protein_coding	- && - && -	-
	HGI_G24339	1.55741	0	4.18862	109.255	203.057	133.036	1.91534	148.449	-6.24482	2.13e-12	4.76e-11	HGI_G24339	chr15	36876754	36887440	+	1490	protein_coding	- && sp|Q9NPF2|CHSTB_HUMAN Carbohydrate sulfotransferase 11 OS=Homo sapiens OX=9606 GN=CHST11 PE=1 SV=1 && PF03567:Sulfotransferase family	-
	HGI_G26525	10.9019	8.33208	43.5616	570.802	594.597	742.851	20.9319	636.083	-4.9057	2.15e-12	4.8e-11	HGI_G26525	chr16	66182758	66212331	+	10844	protein_coding	- && sp|P23098|DYHC_TRIGR Dynein beta chain, ciliary OS=Tripneustes gratilla OX=7673 PE=1 SV=1 && PF17852:Dynein heavy chain AAA lid domain|PF12781:ATP-binding dynein motor region|PF12777:Microtubule-binding stalk of dynein motor|PF08385:Dynein heavy chain, N-terminal region 1|PF17857:AAA+ lid domain|PF12774:Hydrolytic ATP binding site of dynein motor region|PF12775:P-loop containing dynein motor…	-
	HGI_G26511	258.531	88.32	211.944	1.11485	6.80094	4.95785	186.265	4.29121	5.41242	2.17e-12	4.83e-11	HGI_G26511	chr16	65584093	65608320	-	2884	protein_coding	- && sp|G4WMX4|RYAR_TRICA RYamide receptor OS=Tribolium castaneum OX=7070 GN=RYa-R PE=2 SV=1 && PF00001:7 transmembrane receptor (rhodopsin family)	7tm_1
	novel.8512	7.78707	24.163	31.8335	289.86	490.639	371.839	21.2612	384.113	-4.14054	2.23e-12	4.97e-11	novel.8512	chr9	20031585	20038642	+	1341	protein_coding	- && - && -	-
	HGI_G07430	35.8205	39.994	25.1317	367.9	285.64	232.193	33.6487	295.244	-3.13639	2.24e-12	4.98e-11	HGI_G07430	chr5	7173589	7177702	-	3629	protein_coding	- && - && -	-
	HGI_G18416	52.9521	21.6634	25.1317	372.359	451.777	330.523	33.2491	384.886	-3.56355	2.25e-12	4.99e-11	HGI_G18416	chr12	16663713	16671457	-	3435	protein_coding	- && sp|B0BM24|F161A_XENTR Protein FAM161A OS=Xenopus tropicalis OX=8364 GN=fam161a PE=2 SV=1 && PF10595:Uncharacterised protein family UPF0564	-
	novel.6678	0	0	0	124.863	148.649	82.6308	0	118.714	-9.2931	2.29e-12	5.07e-11	novel.6678	chr5	68991260	68992421	+	1162	protein_coding	- && - && -	-
	HGI_G20725	232.055	123.315	240.427	2553	1387.39	2007.93	198.599	1982.77	-3.32134	2.34e-12	5.19e-11	HGI_G20725	chr13	27526142	27565481	-	3587	protein_coding	- && sp|O35819|KLF6_RAT Krueppel-like factor 6 OS=Rattus norvegicus OX=10116 GN=Klf6 PE=2 SV=2 && -	-
	HGI_G13289	7.78707	6.66566	12.5658	190.639	139.905	109.073	9.00619	146.539	-4.00703	2.36e-12	5.23e-11	HGI_G13289	chr9	12283819	12286852	-	1398	protein_coding	- && - && -	-
	HGI_G21781	1287.98	2323.82	2225.83	228.544	293.412	281.771	1945.88	267.909	2.86069	2.41e-12	5.33e-11	HGI_G21781	chr14	7729465	7759706	+	1658	protein_coding	- && sp|P23727|P85A_BOVIN Phosphatidylinositol 3-kinase regulatory subunit alpha OS=Bos taurus OX=9913 GN=PIK3R1 PE=1 SV=1 && PF00017:SH2 domain|PF00130:Phorbol esters/diacylglycerol binding domain (C1 domain)|PF00620:RhoGAP domain|PF07647:SAM domain (Sterile alpha motif)|PF16454:Phosphatidylinositol 3-kinase regulatory subunit P85 inter-SH2 domain	RhoGAP
	HGI_G18371	233.612	459.098	439.805	25.6415	42.7488	35.5313	377.505	34.6405	3.44514	2.44e-12	5.4e-11	HGI_G18371	chr12	15530990	15562290	-	795	protein_coding	- && sp|O00423|EMAL1_HUMAN Echinoderm microtubule-associated protein-like 1 OS=Homo sapiens OX=9606 GN=EML1 PE=1 SV=3 && PF03451:HELP motif	-
	HGI_G12172	2376.61	2128.85	1925.09	517.289	385.71	434.638	2143.52	445.879	2.26539	2.45e-12	5.41e-11	HGI_G12172	chr8	21759851	21793512	-	5791	protein_coding	- && sp|P29503|NEUR_DROME Protein neuralized OS=Drosophila melanogaster OX=7227 GN=neur PE=1 SV=2 && PF13920:Zinc finger, C3HC4 type (RING finger)|PF07177:Neuralized	-
	novel.3438	0	0	0.837723	284.286	159.336	176.004	0.279241	206.542	-9.13025	2.47e-12	5.46e-11	novel.3438	chr15	2976989	2986000	-	1850	protein_coding	- && - && -	-
	HGI_G29785	9.34448	0	17.5922	1062.45	926.871	641.215	8.97889	876.845	-6.6121	2.53e-12	5.58e-11	HGI_G29785	chr18	62411033	62429975	+	2359	protein_coding	- && - && -	-
	HGI_G05683	1.55741	2.49962	20.1054	506.141	453.72	584.2	8.05413	514.687	-5.94472	2.54e-12	5.59e-11	HGI_G05683	chr3	77502892	77518937	-	2755	protein_coding	- && - && -	-
	HGI_G29446	0	0	3.35089	130.437	194.313	118.988	1.11696	147.913	-6.85953	2.56e-12	5.64e-11	HGI_G29446	chr18	49494539	49499367	+	999	protein_coding	- && - && -	-
	HGI_G28474	52.9521	13.3313	44.3993	647.726	895.781	532.969	36.8942	692.159	-4.2442	2.63e-12	5.8e-11	HGI_G28474	chr18	9458639	9492464	+	2223	protein_coding	- && sp|Q948R0|CML5_ORYSJ Calmodulin-like protein 5 OS=Oryza sativa subsp. japonica OX=39947 GN=CML5 PE=2 SV=1 && PF13499:EF-hand domain pair	-
	HGI_G04246	21872.3	18071.4	13064.3	3191.81	3006.99	3207.73	17669.4	3135.51	2.49442	2.65e-12	5.82e-11	HGI_G04246	chr3	18025207	18158231	+	4164	protein_coding	- && sp|O70433|FHL2_MOUSE Four and a half LIM domains protein 2 OS=Mus musculus OX=10090 GN=Fhl2 PE=1 SV=1 && PF00412:LIM domain|PF06297:PET Domain	LIM
	HGI_G18268	21.8038	13.3313	18.4299	218.51	169.052	146.257	17.855	177.94	-3.33723	2.66e-12	5.83e-11	HGI_G18268	chr12	12061641	12079415	-	2193	protein_coding	- && sp|D3Z0R2|PPR36_MOUSE Protein phosphatase 1 regulatory subunit 36 OS=Mus musculus OX=10090 GN=Ppp1r36 PE=3 SV=1 && PF14895:Protein phosphatase 1 inhibitor	-
	novel.2443	750.673	224.966	159.167	0	0	1.65262	378.269	0.550872	9.25956	2.67e-12	5.85e-11	novel.2443	chr13	45516086	45517160	+	1075	protein_coding	- && - && -	-
	HGI_G28806	63.854	178.307	153.303	4.45939	2.91469	4.13154	131.821	3.83521	5.11059	2.71e-12	5.93e-11	HGI_G28806	chr18	22027895	22106637	-	3004	protein_coding	- && sp|Q9HCX4|TRPC7_HUMAN Short transient receptor potential channel 7 OS=Homo sapiens OX=9606 GN=TRPC7 PE=1 SV=1 && PF12796:Ankyrin repeats (3 copies)|PF08344:Transient receptor ion channel II|PF00520:Ion transport protein	Ion_trans
	HGI_G11761	1.55741	0	9.21495	348.947	307.014	280.119	3.59079	312.027	-6.379	2.73e-12	5.97e-11	HGI_G11761	chr8	4806431	4809268	+	459	protein_coding	- && sp|A7MBB8|DOK2_BOVIN Docking protein 2 OS=Bos taurus OX=9913 GN=DOK2 PE=2 SV=1 && PF02174:PTB domain (IRS-1 type)	-
	HGI_G20352	17.1315	9.9985	27.6449	280.942	215.687	232.193	18.2583	242.94	-3.72919	2.75e-12	6.02e-11	HGI_G20352	chr13	11907484	11912647	+	885	protein_coding	- && - && -	-
	HGI_G01521	3706.64	10540.9	11781.7	626.544	717.013	561.063	8676.43	634.874	3.77272	2.8e-12	6.13e-11	HGI_G01521	chr1	48035760	48065416	-	7486	protein_coding	- && sp|Q92539|LPIN2_HUMAN Phosphatidate phosphatase LPIN2 OS=Homo sapiens OX=9606 GN=LPIN2 PE=1 SV=1 && PF16876:Lipin/Ned1/Smp2 multi-domain protein middle domain|PF08235:LNS2 (Lipin/Ned1/Smp2)|PF04571:lipin, N-terminal conserved region	-
	HGI_G20795	0	0.833208	4.18862	152.734	110.758	100.81	1.67394	121.434	-6.00153	2.88e-12	6.3e-11	HGI_G20795	chr13	30819752	30834881	-	3989	protein_coding	- && - && PF12796:Ankyrin repeats (3 copies)	-
	HGI_G22138	79.4281	26.6627	161.681	2476.08	2383.24	1950.09	89.2571	2269.8	-4.6672	2.89e-12	6.3e-11	HGI_G22138	chr14	21547422	21557792	+	1968	protein_coding	- && - && -	-
	HGI_G01650	7.78707	0.833208	6.70178	162.768	132.133	156.999	5.10735	150.633	-4.95629	2.89e-12	6.31e-11	HGI_G01650	chr1	52008113	52010507	+	2286	protein_coding	- && sp|P68365|TBA1C_CRIGR Tubulin alpha-1C chain OS=Cricetulus griseus OX=10029 GN=TUBA1C PE=2 SV=1 && PF00091:Tubulin/FtsZ family, GTPase domain|PF03953:Tubulin C-terminal domain	Tubulin
	novel.4799	24.9186	14.9977	35.1844	234.118	341.99	278.466	25.0336	284.858	-3.50843	3e-12	6.54e-11	novel.4799	chr18	50295302	50299224	+	3604	protein_coding	- && - && -	-
	novel.6555	50572.3	29876.3	23695.8	2296.59	1313.55	454.47	34714.8	1354.87	4.67952	3.02e-12	6.56e-11	novel.6555	chr5	40037830	40038491	+	662	protein_coding	- && - && -	-
	HGI_G20833	1.55741	0.833208	14.2413	652.186	719.928	281.771	5.54397	551.295	-6.58159	3.04e-12	6.62e-11	HGI_G20833	chr13	32994302	33004665	+	1674	protein_coding	- && sp|G3X987|GIMA9_MOUSE GTPase IMAP family member 9 OS=Mus musculus OX=10090 GN=Gimap9 PE=1 SV=1 && PF04548:AIG1 family	-
	novel.1601	20.2464	14.9977	77.9082	2127.13	1078.43	941.165	37.7175	1382.24	-5.18556	3.09e-12	6.72e-11	novel.1601	chr11	14758223	14760256	-	2014	protein_coding	- && - && -	-
	HGI_G15395	70.0836	24.163	62.8292	609.822	674.265	599.9	52.3586	627.995	-3.59535	3.1e-12	6.73e-11	HGI_G15395	chr10	36053379	36143756	+	6921	protein_coding	- && sp|Q06846|RP3A_BOVIN Rabphilin-3A OS=Bos taurus OX=9913 GN=RPH3A PE=1 SV=1 && PF00168:C2 domain|PF02318:FYVE-type zinc finger	C2
	novel.5839	0	0.833208	1.67545	518.404	174.881	102.462	0.836218	265.249	-8.12237	3.13e-12	6.78e-11	novel.5839	chr3	26086383	26098833	-	5530	protein_coding	- && - && -	-
	novel.7366	20.2464	5.83246	19.2676	209.591	251.635	312.345	15.1155	257.857	-4.11966	3.14e-12	6.81e-11	novel.7366	chr6	72539195	72541823	+	2471	protein_coding	- && - && -	-
	HGI_G14499	115.249	305.787	83.7723	0	0	0	168.269	0	9.89209	3.15e-12	6.81e-11	HGI_G14499	chr9	63800849	63803671	-	483	protein_coding	- && sp|P07290|MLE_MIZYE Myosin, essential light chain, adductor muscle OS=Mizuhopecten yessoensis OX=6573 PE=1 SV=1 && PF13499:EF-hand domain pair	-
	HGI_G26354	0	0	0	125.978	100.071	90.0676	0	105.372	-9.12094	3.16e-12	6.85e-11	HGI_G26354	chr16	56971372	56980269	+	1993	protein_coding	- && sp|O08934|UNC4_MOUSE Homeobox protein unc-4 homolog OS=Mus musculus OX=10090 GN=Uncx PE=2 SV=2 && PF00046:Homeodomain	Homeobox
	novel.6920	3.11483	4.16604	12.5658	146.045	152.535	157.825	6.61557	152.135	-4.46033	3.18e-12	6.88e-11	novel.6920	chr5	54758499	54763664	-	999	protein_coding	- && - && -	-
	HGI_G10044	305.253	135.813	270.585	18.9524	7.7725	7.43677	237.217	11.3872	4.39789	3.2e-12	6.91e-11	HGI_G10044	chr6	60416120	60423494	+	1617	protein_coding	- && sp|Q96RW7|HMCN1_HUMAN Hemicentin-1 OS=Homo sapiens OX=9606 GN=HMCN1 PE=1 SV=2 && PF00041:Fibronectin type III domain|PF13927:Immunoglobulin domain|PF13895:Immunoglobulin domain	fn3
	HGI_G22986	17.1315	10.8317	8.37723	149.39	133.104	126.425	12.1135	136.306	-3.5413	3.27e-12	7.07e-11	HGI_G22986	chr14	57805418	57816348	-	3603	protein_coding	- && sp|Q08BD8|MTRF2_DANRE Mitochondrial fission regulator 2 OS=Danio rerio OX=7955 GN=mtfr2 PE=2 SV=1 && PF05308:Mitochondrial fission regulator	-
	HGI_G11443	0	0	10.0527	806.035	653.862	470.169	3.35089	643.355	-7.49649	3.32e-12	7.17e-11	HGI_G11443	chr7	49660802	49665977	-	750	protein_coding	- && sp|P23785|GRN_RAT Progranulin OS=Rattus norvegicus OX=10116 GN=Grn PE=1 SV=3 && PF00396:Granulin	-
	HGI_G27249	0	0	2.51317	172.801	176.824	101.636	0.837723	150.421	-7.28517	3.4e-12	7.32e-11	HGI_G27249	chr17	9966704	9987832	-	5514	protein_coding	- && - && -	-
	novel.7760	3.11483	1.66642	2.51317	817.183	1246.52	31.3997	2.43147	698.366	-8.19707	3.47e-12	7.46e-11	novel.7760	chr6	75139477	75142086	-	2610	protein_coding	- && - && -	-
	novel.5040	87.2152	1017.35	343.466	6.68909	6.80094	4.13154	482.676	5.87386	6.3694	3.47e-12	7.46e-11	novel.5040	chr18	46178916	46203176	-	1241	protein_coding	- && sp|Q9WVR6|LAT2_RAT Large neutral amino acids transporter small subunit 2 OS=Rattus norvegicus OX=10116 GN=Slc7a8 PE=1 SV=1 && PF13520:Amino acid permease	-
	HGI_G05674	4.67224	0	6.70178	425.872	379.881	137.167	3.79134	314.307	-6.4003	3.49e-12	7.49e-11	HGI_G05674	chr3	77296532	77325865	+	1230	protein_coding	- && sp|Q05927|5NTD_BOVIN 5'-nucleotidase OS=Bos taurus OX=9913 GN=NT5E PE=1 SV=2 && PF02872:5'-nucleotidase, C-terminal domain	-
	HGI_G11924	180.66	16.6642	251.317	6875.27	10946.6	8356.46	149.547	8726.11	-5.86762	3.64e-12	7.8e-11	HGI_G11924	chr8	12175595	12186972	-	1963	protein_coding	- && sp|P0DMQ6|DHSO_CHICK Sorbitol dehydrogenase OS=Gallus gallus OX=9031 GN=SORD PE=1 SV=1 && PF00107:Zinc-binding dehydrogenase|PF08240:Alcohol dehydrogenase GroES-like domain	ADH_N
	HGI_G22981	12.4593	1.66642	8.37723	248.611	187.512	166.088	7.50098	200.737	-4.81447	3.64e-12	7.8e-11	HGI_G22981	chr14	57602680	57606502	+	1621	protein_coding	- && - && -	-
	novel.3061	52.9521	488.26	341.791	1.11485	0.971563	0.826308	294.334	0.970906	8.25993	3.67e-12	7.87e-11	novel.3061	chr14	34187521	34189841	-	2013	protein_coding	- && - && -	-
	novel.2783	166.643	141.645	150.79	702.354	749.075	634.605	153.026	695.345	-2.18648	3.72e-12	7.96e-11	novel.2783	chr14	39972968	39975789	+	2822	protein_coding	- && - && -	-
	HGI_G16250	6.22965	2.49962	38.5353	809.379	1527.3	1396.46	15.7548	1244.38	-6.28337	3.81e-12	8.16e-11	HGI_G16250	chr11	6446129	6459574	-	1518	protein_coding	- && - && PF13909:C2H2-type zinc-finger domain	-
	HGI_G15958	185.332	384.942	516.037	7.80393	25.2606	10.742	362.104	14.6022	4.63139	3.85e-12	8.24e-11	HGI_G15958	chr10	57437603	57444768	-	699	protein_coding	- && sp|Q8JG30|ST1B1_CHICK Sulfotransferase family cytosolic 1B member 1 OS=Gallus gallus OX=9031 GN=SULT1B1 PE=2 SV=1 && PF00685:Sulfotransferase domain	Sulfotransfer_1
	HGI_G14917	57.6243	36.6612	48.5879	334.454	387.654	280.945	47.6245	334.351	-2.82285	3.92e-12	8.38e-11	HGI_G14917	chr10	16098217	16113041	+	966	protein_coding	- && sp|Q9NRP7|STK36_HUMAN Serine/threonine-protein kinase 36 OS=Homo sapiens OX=9606 GN=STK36 PE=1 SV=2 && PF00069:Protein kinase domain	Pkinase
	novel.4625	109.019	21.6634	94.6627	1939.83	1307.72	1766.65	75.115	1671.4	-4.4826	4.01e-12	8.56e-11	novel.4625	chr18	2910918	2917601	+	6594	protein_coding	- && - && -	-
	HGI_G28495	31.1483	9.16529	13.4036	264.219	260.379	257.808	17.9057	260.802	-3.91989	4.02e-12	8.59e-11	HGI_G28495	chr18	10243147	10255878	-	3556	protein_coding	- && sp|E2RYF8|TPX2_PATPE Targeting protein for Xklp2 homolog OS=Patiria pectinifera OX=7594 GN=TPX2 PE=2 SV=1 && PF12214:Cell cycle regulated microtubule associated protein|PF06886:Targeting protein for Xklp2 (TPX2) domain	-
	HGI_G22929	82.5429	291.623	154.979	5.57424	5.82938	6.61047	176.381	6.00469	4.87557	4.1e-12	8.74e-11	HGI_G22929	chr14	54576434	54602340	+	1407	protein_coding	- && sp|Q6X893|CTL1_MOUSE Choline transporter-like protein 1 OS=Mus musculus OX=10090 GN=Slc44a1 PE=1 SV=3 && PF04515:Plasma-membrane choline transporter	-
	HGI_G23575	649.441	557.416	796.675	3381.33	3947.46	5534.61	667.844	4287.8	-2.68261	4.14e-12	8.82e-11	HGI_G23575	chr15	3313995	3341188	-	6085	protein_coding	- && sp|P35565|CALX_RAT Calnexin OS=Rattus norvegicus OX=10116 GN=Canx PE=1 SV=1 && PF00262:Calreticulin family	-
	HGI_G23287	46.7224	28.3291	180.948	3033.5	2564.93	2746.65	85.3332	2781.69	-5.02204	4.23e-12	8.99e-11	HGI_G23287	chr14	69321296	69339637	+	3967	protein_coding	- && - && -	-
	HGI_G12519	1386.1	3411.15	1233.13	47850.4	78933.7	21243.6	2010.13	49342.5	-4.6173	4.23e-12	8.99e-11	HGI_G12519	chr8	39035855	39049652	-	921	protein_coding	- && sp|Q27245|YH24_CAEEL Putative aminopeptidase W07G4.4 OS=Caenorhabditis elegans OX=6239 GN=lap-2 PE=3 SV=1 && PF00883:Cytosol aminopeptidase family, catalytic domain	-
	HGI_G16166	3.11483	0.833208	23.4562	754.752	1181.42	799.866	9.13476	912.013	-6.60924	4.32e-12	9.17e-11	HGI_G16166	chr11	3818779	3829443	+	1719	protein_coding	- && sp|Q8R0M8|MOT5_MOUSE Monocarboxylate transporter 5 OS=Mus musculus OX=10090 GN=Slc16a4 PE=2 SV=1 && PF07690:Major Facilitator Superfamily	MFS_1
	HGI_G23106	169.758	99.1518	132.36	1127.11	1461.23	790.777	133.757	1126.37	-3.07863	4.37e-12	9.27e-11	HGI_G23106	chr14	62014881	62021246	-	2955	protein_coding	- && - && -	-
	HGI_G04865	96.5596	348.281	361.059	1.11485	0	0	268.633	0.371616	9.60582	4.51e-12	9.56e-11	HGI_G04865	chr3	45868625	45900240	-	1878	protein_coding	- && sp|Q6UR05|MRP1_CANLF Multidrug resistance-associated protein 1 OS=Canis lupus familiaris OX=9615 GN=ABCC1 PE=1 SV=1 && PF00664:ABC transporter transmembrane region|PF00005:ABC transporter	ABC_tran
	HGI_G24439	0	0	2.51317	157.194	140.877	104.115	0.837723	134.062	-7.11605	4.53e-12	9.6e-11	HGI_G24439	chr15	40785965	40800284	+	1449	protein_coding	- && - && PF13499:EF-hand domain pair	-
	HGI_G29710	43.6076	848.206	302.418	0	0	0	398.077	0	11.1338	4.6e-12	9.74e-11	HGI_G29710	chr18	59156937	59292287	-	3845	protein_coding	- && sp|Q9TU34|ITPR1_BOVIN Inositol 1,4,5-trisphosphate receptor type 1 OS=Bos taurus OX=9913 GN=ITPR1 PE=1 SV=1 && PF02815:MIR domain|PF08709:Inositol 1,4,5-trisphosphate/ryanodine receptor|PF01365:RIH domain	-
	HGI_G17314	11057.6	4184.37	4614.18	552.964	571.279	366.055	6618.73	496.766	3.73599	4.63e-12	9.79e-11	HGI_G17314	chr11	53449102	53460255	+	856	protein_coding	- && sp|Q9VTJ8|TIM14_DROME Mitochondrial import inner membrane translocase subunit TIM14 OS=Drosophila melanogaster OX=7227 GN=Tim14 PE=3 SV=2 && -	-
	novel.1920	98.1171	29.1623	42.7239	741.374	854.004	797.387	56.6677	797.588	-3.83456	4.66e-12	9.84e-11	novel.1920	chr12	15971136	15973914	+	2611	protein_coding	- && - && -	-
	novel.8765	71.641	30.8287	52.7766	459.317	420.687	512.311	51.7488	464.105	-3.18075	4.68e-12	9.88e-11	novel.8765	chr9	43326244	43328982	-	2739	protein_coding	- && - && -	-
	HGI_G23883	6.22965	8.33208	48.5879	1084.75	990.023	779.209	21.0499	951.326	-5.47498	4.74e-12	1e-10	HGI_G23883	chr15	15859690	15863420	+	2709	protein_coding	- && - && -	-
	HGI_G22749	1.55741	0	1.67545	179.49	113.673	99.157	1.07762	130.773	-7.02647	4.75e-12	1e-10	HGI_G22749	chr14	47896569	47915749	+	1140	protein_coding	- && - && -	-
	novel.7545	0	0	14.2413	1094.78	3565.64	1260.95	4.7471	1973.79	-8.64651	4.79e-12	1.01e-10	novel.7545	chr6	36284732	36286454	-	1723	protein_coding	- && - && -	-
	HGI_G20826	14.0167	9.16529	52.7766	1013.4	766.563	623.036	25.3195	800.999	-4.96858	4.8e-12	1.01e-10	HGI_G20826	chr13	32673648	32691718	-	3080	protein_coding	- && - && -	-
	HGI_G12731	1.55741	0	5.86406	141.586	296.327	168.567	2.47382	202.16	-6.30014	4.91e-12	1.03e-10	HGI_G12731	chr8	48653214	48685000	-	4214	protein_coding	- && sp|E9NA96|IR25A_DROME Ionotropic receptor 25a OS=Drosophila melanogaster OX=7227 GN=Ir25a PE=1 SV=1 && PF00060:Ligand-gated ion channel|PF10613:Ligated ion channel L-glutamate- and glycine-binding site	Lig_chan
	HGI_G28457	7.78707	7.49887	69.531	1758.11	2010.16	1701.37	28.2723	1823.22	-5.99573	4.91e-12	1.03e-10	HGI_G28457	chr18	9024497	9047300	-	3132	protein_coding	- && sp|O05213|AMIE_BACSU N-acetylmuramyl-L-alanine amidase OS=Bacillus subtilis (strain 168) OX=224308 GN=amiE PE=1 SV=3 && PF00144:Beta-lactamase	Beta-lactamase
	HGI_G14160	93.4448	104.984	203.567	0	2.91469	0.826308	133.999	1.247	6.72403	4.99e-12	1.05e-10	HGI_G14160	chr9	46785291	46802540	+	402	protein_coding	- && - && -	-
	HGI_G07584	7.78707	0	3.35089	177.261	218.602	144.604	3.71265	180.155	-5.765	5.11e-12	1.07e-10	HGI_G07584	chr5	15741144	15751730	+	1376	protein_coding	- && - && PF00100:Zona pellucida-like domain	Zona_pellucida
	HGI_G18538	1.55741	0	5.86406	172.801	207.914	127.251	2.47382	169.322	-6.04128	5.18e-12	1.09e-10	HGI_G18538	chr12	20906506	20911278	-	1395	protein_coding	- && - && PF15828:Domain of unknown function (DUF4710)	-
	HGI_G11592	82.5429	854.871	307.444	0	3.88625	0.826308	414.953	1.57085	8.03225	5.18e-12	1.09e-10	HGI_G11592	chr7	55992995	56003735	+	3449	protein_coding	- && sp|Q03601|NHL1_CAEEL RING finger protein nhl-1 OS=Caenorhabditis elegans OX=6239 GN=nhl-1 PE=1 SV=2 && PF13445:RING-type zinc-finger|PF01436:NHL repeat	NHL
	HGI_G13860	4.67224	0.833208	17.5922	546.275	459.549	375.97	7.69921	460.598	-5.87539	5.22e-12	1.09e-10	HGI_G13860	chr9	36664789	36671235	-	3501	protein_coding	- && - && -	-
	HGI_G18439	646.327	804.879	623.266	147.16	111.73	136.341	691.491	131.743	2.39284	5.39e-12	1.13e-10	HGI_G18439	chr12	17136136	17136702	-	567	protein_coding	- && sp|Q5ZLK8|CF120_CHICK UPF0669 protein C6orf120 homolog OS=Gallus gallus OX=9031 GN=RCJMB04_5l6 PE=2 SV=1 && PF17065:Putative cytokine, C6ORF120	-
	novel.614	4.67224	0.833208	0.837723	82.4987	129.218	114.031	2.11439	108.582	-5.94582	5.44e-12	1.14e-10	novel.614	chr1	77725670	77745835	-	3042	protein_coding	- && - && PF13895:Immunoglobulin domain	-
	HGI_G09348	115.249	42.4936	87.9609	913.06	734.502	952.733	81.901	866.765	-3.41314	5.45e-12	1.14e-10	HGI_G09348	chr6	23999881	24005187	-	1350	protein_coding	- && - && -	-
	novel.2310	0	4.99925	9.21495	134.897	232.204	176.004	4.73807	181.035	-5.13933	5.48e-12	1.14e-10	novel.2310	chr13	3315409	3316523	+	1089	protein_coding	- && - && -	-
	novel.2396	0	8.33208	2.51317	150.504	189.455	141.299	3.61508	160.419	-5.3384	5.58e-12	1.16e-10	novel.2396	chr13	27495599	27512228	+	1720	protein_coding	- && - && -	-
	HGI_G16891	270.99	74.9887	111.417	0	0	0	152.465	0	9.74437	5.62e-12	1.17e-10	HGI_G16891	chr11	35799504	35829533	+	2259	protein_coding	- && sp|Q7RTX9|MOT14_HUMAN Monocarboxylate transporter 14 OS=Homo sapiens OX=9606 GN=SLC16A14 PE=2 SV=1 && PF07690:Major Facilitator Superfamily	MFS_1
	novel.4754	62.2965	0.833208	15.079	61948.7	14073.1	427.201	26.0696	25483	-9.94518	5.66e-12	1.18e-10	novel.4754	chr18	39410905	39413961	+	587	protein_coding	- && - && -	-
	novel.6836	0	0.833208	4.18862	173.916	114.644	95.0255	1.67394	127.862	-6.08037	5.68e-12	1.18e-10	novel.6836	chr5	35143910	35146960	-	1547	protein_coding	- && - && -	-
	novel.3376	224.268	130.814	183.461	1127.11	1015.28	1041.97	179.514	1061.46	-2.56849	5.77e-12	1.2e-10	novel.3376	chr15	52155748	52162832	+	7085	protein_coding	- && - && -	-
	HGI_G13571	0	0	1.67545	319.961	142.82	142.951	0.558482	201.911	-8.27472	5.9e-12	1.23e-10	HGI_G13571	chr9	25590312	25597199	-	681	protein_coding	- && - && -	-
	HGI_G25674	127.708	732.39	535.305	5.57424	6.80094	17.3525	465.134	9.90922	5.53795	6.02e-12	1.25e-10	HGI_G25674	chr16	27000042	27103563	-	4819	protein_coding	- && sp|Q80T14|FRAS1_MOUSE Extracellular matrix organizing protein FRAS1 OS=Mus musculus OX=10090 GN=Fras1 PE=1 SV=2 && PF16184:Cadherin-like|PF00093:von Willebrand factor type C domain	VWC
	HGI_G27922	158.856	640.737	430.59	16.7227	24.2891	16.5262	410.061	19.1793	4.42031	6.12e-12	1.27e-10	HGI_G27922	chr17	38581568	38589174	+	2701	protein_coding	- && - && -	-
	HGI_G22354	52.9521	427.436	582.218	0	0.971563	2.47892	354.202	1.15016	8.1833	6.13e-12	1.27e-10	HGI_G22354	chr14	33627220	33679107	-	2480	protein_coding	- && sp|Q9HAR2|AGRL3_HUMAN Adhesion G protein-coupled receptor L3 OS=Homo sapiens OX=9606 GN=ADGRL3 PE=1 SV=2 && PF13927:Immunoglobulin domain|PF00002:7 transmembrane receptor (Secretin family)	7tm_2
	novel.6323	250.744	186.639	15.9167	75231	143675	1008.1	151.1	73304.6	-8.92349	6.14e-12	1.27e-10	novel.6323	chr4	33859564	33873877	-	1566	protein_coding	- && - && -	-
	novel.7176	336.401	229.132	299.905	2029.02	1419.45	1568.33	288.479	1672.27	-2.53715	6.19e-12	1.28e-10	novel.7176	chr6	43223111	43224780	+	1670	protein_coding	- && - && -	-
	HGI_G05164	9.34448	3.33283	11.7281	276.482	120.474	192.53	8.13515	196.495	-4.60936	6.22e-12	1.28e-10	HGI_G05164	chr3	56785958	56800791	-	1383	protein_coding	- && sp|Q2T9T0|PPR32_BOVIN Protein phosphatase 1 regulatory subunit 32 OS=Bos taurus OX=9913 GN=PPP1R32 PE=2 SV=1 && PF15691:Protein phosphatase 1 regulatory subunit 32	-
	novel.4467	1.55741	0	6.70178	201.787	242.891	146.257	2.75307	196.978	-6.10119	6.5e-12	1.34e-10	novel.4467	chr17	16172601	16181608	-	3087	protein_coding	- && - && -	-
	HGI_G06197	3.11483	0.833208	19.2676	521.749	830.686	506.527	7.73855	619.654	-6.28703	6.56e-12	1.35e-10	HGI_G06197	chr4	14301722	14350096	-	732	protein_coding	- && - && -	-
	HGI_G20373	0	1.66642	10.0527	207.362	272.038	227.235	3.90636	235.545	-5.80231	6.57e-12	1.35e-10	HGI_G20373	chr13	12402381	12420995	-	1560	protein_coding	- && - && PF03732:Retrotransposon gag protein	Retrotrans_gag
	novel.2215	6.22965	1.66642	33.5089	1162.79	1084.26	827.961	13.8017	1025	-6.19387	6.59e-12	1.36e-10	novel.2215	chr12	44432455	44439983	-	2402	protein_coding	- && sp|A4UHC0|CALM_ALEFU Calmodulin OS=Alexandrium fundyense OX=2932 PE=2 SV=1 && PF13499:EF-hand domain pair|PF13833:EF-hand domain pair	-
	HGI_G16961	63.854	224.133	169.22	5.57424	2.91469	4.13154	152.402	4.20682	5.19356	6.6e-12	1.36e-10	HGI_G16961	chr11	38023452	38103950	+	1351	protein_coding	- && sp|P28863|MMP3_RABIT Stromelysin-1 OS=Oryctolagus cuniculus OX=9986 GN=MMP3 PE=2 SV=1 && PF00413:Matrixin|PF01471:Putative peptidoglycan binding domain	PG_binding_1
	HGI_G21273	0	0.833208	8.37723	377.933	217.63	201.619	3.07015	265.728	-6.31832	6.63e-12	1.36e-10	HGI_G21273	chr13	54868354	54885894	+	2988	protein_coding	- && sp|Q8N865|CG031_HUMAN Uncharacterized protein C7orf31 OS=Homo sapiens OX=9606 GN=C7orf31 PE=1 SV=3 && PF15093:Domain of unknown function (DUF4555)	-
	novel.112	17.1315	6.66566	19.2676	267.563	510.071	187.572	14.3549	321.735	-4.49931	6.65e-12	1.37e-10	novel.112	chr0	9181616	9183190	-	1575	protein_coding	- && - && -	-
	HGI_G02274	7.78707	0.833208	17.5922	983.296	450.805	362.749	8.73749	598.95	-6.09271	6.82e-12	1.4e-10	HGI_G02274	chr1	73527583	73528533	+	219	protein_coding	- && - && -	-
	novel.550	0	0	9.21495	491.648	591.682	373.491	3.07165	485.607	-7.20717	6.83e-12	1.4e-10	novel.550	chr1	63537071	63538510	-	1440	protein_coding	- && sp|A2RUC4|TYW5_HUMAN tRNA wybutosine-synthesizing protein 5 OS=Homo sapiens OX=9606 GN=TYW5 PE=1 SV=1 && PF13621:Cupin-like domain	-
	novel.6036	0	2.49962	10.0527	215.166	201.114	179.309	4.1841	198.529	-5.45208	6.91e-12	1.42e-10	novel.6036	chr4	15712687	15714456	+	1253	protein_coding	- && - && -	-
	novel.3400	42.0502	12.4981	27.6449	448.169	411.943	296.645	27.3977	385.585	-3.84211	7e-12	1.43e-10	novel.3400	chr15	58514491	58525829	+	2087	protein_coding	- && sp|P06280|AGAL_HUMAN Alpha-galactosidase A OS=Homo sapiens OX=9606 GN=GLA PE=1 SV=1 && PF17450:Alpha galactosidase A C-terminal beta sandwich domain|PF16499:Alpha galactosidase A	-
	HGI_G27176	0	0.833208	5.86406	111.485	159.336	168.567	2.23242	146.463	-5.88239	7.04e-12	1.44e-10	HGI_G27176	chr17	6924202	6930152	+	2105	protein_coding	- && - && -	-
	HGI_G19598	1815.94	3561.13	3721.17	354.522	379.881	427.201	3032.75	387.201	2.96956	7.11e-12	1.45e-10	HGI_G19598	chr12	61723951	61756962	-	2316	protein_coding	- && sp|P11216|PYGB_HUMAN Glycogen phosphorylase, brain form OS=Homo sapiens OX=9606 GN=PYGB PE=1 SV=5 && PF00343:Carbohydrate phosphorylase	-
	HGI_G11837	9.34448	2.49962	9.21495	107.025	189.455	226.408	7.01969	174.296	-4.67344	7.16e-12	1.46e-10	HGI_G11837	chr8	8251890	8252927	+	1038	protein_coding	- && - && -	-
	novel.3270	28.0334	24.9962	19.2676	234.118	167.109	180.135	24.0991	193.787	-3.0205	7.27e-12	1.48e-10	novel.3270	chr15	18954162	18956480	+	2272	protein_coding	- && - && -	-
	HGI_G23663	1.55741	0	3.35089	335.569	148.649	97.5044	1.6361	193.908	-6.88121	7.3e-12	1.49e-10	HGI_G23663	chr15	7229630	7242708	-	1401	protein_coding	- && - && -	-
	novel.7015	6.22965	8.33208	5.86406	200.673	580.995	106.594	6.8086	296.087	-5.43462	7.49e-12	1.53e-10	novel.7015	chr6	3589171	3590100	+	930	protein_coding	- && - && -	-
	HGI_G08079	49.8372	7.49887	50.2634	1085.86	1081.35	832.919	35.8665	1000.04	-4.81143	7.5e-12	1.53e-10	HGI_G08079	chr5	36359800	36372741	+	1572	protein_coding	- && sp|Q86XH1|DRC11_HUMAN Dynein regulatory complex protein 11 OS=Homo sapiens OX=9606 GN=IQCA1 PE=2 SV=1 && -	-
	novel.4525	6.22965	5.83246	33.5089	575.261	525.616	460.254	15.1903	520.377	-5.06918	7.73e-12	1.57e-10	novel.4525	chr17	35102539	35105933	-	2862	protein_coding	- && - && -	-
	novel.3805	4.67224	1.66642	9.21495	157.194	126.303	123.12	5.18454	135.539	-4.6953	7.88e-12	1.6e-10	novel.3805	chr16	44341899	44343777	+	1359	protein_coding	- && - && -	-
	novel.6065	21.8038	4.99925	10.8904	365.67	330.331	167.741	12.5645	287.914	-4.5735	8.07e-12	1.64e-10	novel.6065	chr4	24847325	24855585	+	560	protein_coding	- && - && -	-
	HGI_G17626	302.138	437.434	415.511	13.3782	0.971563	0.826308	385.028	5.05868	6.29998	8.68e-12	1.76e-10	HGI_G17626	chr11	67989705	68007068	+	2969	protein_coding	- && sp|Q10914|GLR2_CAEEL Glutamate receptor 2 OS=Caenorhabditis elegans OX=6239 GN=glr-2 PE=1 SV=3 && PF10613:Ligated ion channel L-glutamate- and glycine-binding site|PF00060:Ligand-gated ion channel	Lig_chan
	HGI_G26182	239.842	163.309	180.11	28.986	22.3459	20.6577	194.42	23.9966	3.02123	8.69e-12	1.76e-10	HGI_G26182	chr16	51680224	51695510	-	2453	protein_coding	- && sp|B6J2S1|TDH_COXB2 L-threonine 3-dehydrogenase OS=Coxiella burnetii (strain CbuG_Q212) OX=434923 GN=tdh PE=3 SV=1 && PF08240:Alcohol dehydrogenase GroES-like domain|PF00107:Zinc-binding dehydrogenase	ADH_zinc_N
	novel.509	70.0836	85.8204	149.115	798.231	879.264	789.124	101.673	822.207	-3.00845	8.8e-12	1.78e-10	novel.509	chr1	46625570	46628184	-	2457	protein_coding	- && - && -	-
	HGI_G22893	0	0	0	88.073	103.957	84.2834	0	92.1045	-8.92759	8.88e-12	1.8e-10	HGI_G22893	chr14	52845522	52848225	-	1989	protein_coding	- && - && -	-
	HGI_G12828	60.7391	61.6574	71.2065	405.805	406.113	301.603	64.5343	371.173	-2.52052	8.96e-12	1.81e-10	HGI_G12828	chr8	52108053	52108709	-	657	protein_coding	- && - && -	-
	novel.1765	3.11483	0	0.837723	202.902	138.934	89.2413	1.31752	143.692	-7.09307	8.99e-12	1.82e-10	novel.1765	chr11	53483382	53485822	-	1151	protein_coding	- && - && -	-
	novel.2610	8125.03	12979.7	11975.3	2177.3	2102.46	2017.02	11026.7	2098.93	2.39339	9e-12	1.82e-10	novel.2610	chr13	42799828	42830676	-	7263	protein_coding	- && sp|O46385|SVIL_BOVIN Supervillin OS=Bos taurus OX=9913 GN=SVIL PE=1 SV=2 && PF02209:Villin headpiece domain|PF00626:Gelsolin repeat	-
	HGI_G19922	327.057	689.063	645.047	65.776	62.18	45.447	553.722	57.801	3.26408	9.02e-12	1.82e-10	HGI_G19922	chr12	73093900	73104882	-	624	protein_coding	- && sp|Q16YG0|CDC42_AEDAE Cdc42 homolog OS=Aedes aegypti OX=7159 GN=Cdc42 PE=3 SV=1 && PF00071:Ras family	Ras
	HGI_G06449	9.34448	11.6649	10.0527	149.39	554.762	176.83	10.354	293.661	-4.81844	9.17e-12	1.85e-10	HGI_G06449	chr4	21759717	21764258	+	2157	protein_coding	- && - && PF12796:Ankyrin repeats (3 copies)	-
	HGI_G24947	369.107	1321.47	1140.14	35.6751	36.9194	70.2362	943.572	47.6102	4.30603	9.37e-12	1.89e-10	HGI_G24947	chr15	62543334	62552893	-	2109	protein_coding	- && sp|Q9HD15|SRA1_HUMAN Steroid receptor RNA activator 1 OS=Homo sapiens OX=9606 GN=SRA1 PE=1 SV=1 && PF07304:Steroid receptor RNA activator (SRA1)	-
	HGI_G21895	49.8372	12.4981	15.079	661.105	804.454	371.839	25.8048	612.466	-4.60494	9.49e-12	1.91e-10	HGI_G21895	chr14	12543350	12561550	-	2049	protein_coding	- && sp|P28827|PTPRM_HUMAN Receptor-type tyrosine-protein phosphatase mu OS=Homo sapiens OX=9606 GN=PTPRM PE=1 SV=2 && PF00102:Protein-tyrosine phosphatase	Y_phosphatase
	HGI_G28429	225.825	51.6589	190.163	2.2297	0.971563	1.65262	155.882	1.61796	6.60163	9.58e-12	1.93e-10	HGI_G28429	chr18	7744489	7784475	+	2451	protein_coding	- && sp|P31228|OXDD_BOVIN D-aspartate oxidase OS=Bos taurus OX=9913 GN=DDO PE=1 SV=2 && PF01266:FAD dependent oxidoreductase	DAO
	HGI_G13790	0	0	1.67545	284.286	147.678	123.12	0.558482	185.028	-8.14803	9.61e-12	1.93e-10	HGI_G13790	chr9	33808688	33819419	+	1452	protein_coding	- && sp|Q26240|NOS_RHOPR Nitric oxide synthase, salivary gland OS=Rhodnius prolixus OX=13249 PE=2 SV=1 && PF02898:Nitric oxide synthase, oxygenase domain	-
	HGI_G08976	2817.36	5789.96	3186.7	506.141	512.985	366.881	3931.34	462.002	3.08952	9.67e-12	1.94e-10	HGI_G08976	chr5	73790371	73795515	-	1395	protein_coding	- && sp|Q14995|NR1D2_HUMAN Nuclear receptor subfamily 1 group D member 2 OS=Homo sapiens OX=9606 GN=NR1D2 PE=1 SV=3 && PF00104:Ligand-binding domain of nuclear hormone receptor	Hormone_recep
	HGI_G07982	1.55741	0.833208	2.51317	130.437	94.2416	70.2362	1.6346	98.305	-5.89985	9.73e-12	1.95e-10	HGI_G07982	chr5	33461737	33480180	-	1749	protein_coding	- && - && -	-
	novel.1727	0	2.49962	2.51317	199.558	158.365	63.6257	1.67093	140.516	-6.22329	9.92e-12	1.99e-10	novel.1727	chr11	47867550	47869555	-	2006	protein_coding	- && - && -	-
	HGI_G04864	52.9521	180.806	175.922	0	0	0	136.56	0	9.59296	9.92e-12	1.99e-10	HGI_G04864	chr3	45860124	45868035	-	1089	protein_coding	- && sp|Q8CG09|MRP1_RAT Multidrug resistance-associated protein 1 OS=Rattus norvegicus OX=10116 GN=Abcc1 PE=1 SV=2 && PF00664:ABC transporter transmembrane region	ABC_membrane
	HGI_G22656	509.274	211.635	464.936	3918.69	3816.3	3147.41	395.282	3627.47	-3.19957	1.02e-11	2.04e-10	HGI_G22656	chr14	45226667	45259457	+	1470	protein_coding	- && sp|P0CB50|PRDX1_CHICK Peroxiredoxin-1 OS=Gallus gallus OX=9031 GN=PRDX1 PE=1 SV=1 && PF00578:AhpC/TSA family|PF10417:C-terminal domain of 1-Cys peroxiredoxin	-
	HGI_G13166	0	0.833208	6.70178	189.524	202.085	123.946	2.51166	171.852	-5.95527	1.03e-11	2.06e-10	HGI_G13166	chr9	5351285	5361638	-	855	protein_coding	- && - && PF00010:Helix-loop-helix DNA-binding domain	HLH
	HGI_G18491	806.74	264.127	429.752	7.80393	32.0616	16.5262	500.206	18.7972	4.72823	1.03e-11	2.07e-10	HGI_G18491	chr12	18858963	18865930	+	1143	protein_coding	- && - && -	-
	HGI_G21040	3627.22	1847.22	1965.3	277.597	292.44	155.346	2479.91	241.794	3.35888	1.04e-11	2.07e-10	HGI_G21040	chr13	44427292	44442914	-	2866	protein_coding	- && sp|P55245|EGFR_MACMU Epidermal growth factor receptor OS=Macaca mulatta OX=9544 GN=EGFR PE=2 SV=2 && PF01030:Receptor L domain|PF00757:Furin-like cysteine rich region	-
	novel.6478	0	0	7.53951	321.076	313.815	252.024	2.51317	295.638	-6.75801	1.04e-11	2.07e-10	novel.6478	chr5	15216176	15229776	+	671	protein_coding	- && - && PF01607:Chitin binding Peritrophin-A domain	CBM_14
	HGI_G23766	0	1.66642	2.51317	102.566	85.4975	77.673	1.3932	88.5788	-5.79252	1.04e-11	2.08e-10	HGI_G23766	chr15	11740560	11741018	-	459	protein_coding	- && - && -	-
	HGI_G04525	87.2152	86.6536	165.031	2144.97	1144.5	946.949	112.967	1412.14	-3.64046	1.05e-11	2.1e-10	HGI_G04525	chr3	30470777	30519808	-	6660	protein_coding	- && sp|Q6Q759|SPG17_HUMAN Sperm-associated antigen 17 OS=Homo sapiens OX=9606 GN=SPAG17 PE=2 SV=1 && PF14874:Flagellar-associated PapD-like	-
	HGI_G07307	1.55741	0.833208	4.18862	119.289	175.853	74.3677	2.19308	123.17	-5.76194	1.05e-11	2.1e-10	HGI_G07307	chr5	3024112	3030817	+	909	protein_coding	- && sp|B3EWZ8|ECT_ACRMI Ectin (Fragment) OS=Acropora millepora OX=45264 PE=1 SV=1 && PF01607:Chitin binding Peritrophin-A domain|PF00090:Thrombospondin type 1 domain	CBM_14
	HGI_G04731	77.8707	360.779	224.51	3.34454	7.7725	6.61047	221.053	5.90917	5.21589	1.06e-11	2.1e-10	HGI_G04731	chr3	40933833	41028908	-	3643	protein_coding	- && - && PF06974:WS/DGAT C-terminal domain|PF03007:Wax ester synthase-like Acyl-CoA acyltransferase domain	-
	HGI_G12934	200.906	154.977	167.545	18.9524	27.2038	17.3525	174.476	21.1695	3.04235	1.06e-11	2.11e-10	HGI_G12934	chr8	57127044	57148328	-	1878	protein_coding	- && sp|Q7Z410|TMPS9_HUMAN Transmembrane protease serine 9 OS=Homo sapiens OX=9606 GN=TMPRSS9 PE=1 SV=2 && PF00089:Trypsin	Trypsin
	HGI_G22708	0	0	7.53951	551.85	266.208	301.603	2.51317	373.22	-7.10167	1.06e-11	2.11e-10	HGI_G22708	chr14	46857301	46858912	-	1612	protein_coding	- && sp|P10160|IF5A1_RABIT Eukaryotic translation initiation factor 5A-1 OS=Oryctolagus cuniculus OX=9986 GN=EIF5A PE=1 SV=2 && PF01287:Eukaryotic elongation factor 5A hypusine, DNA-binding OB fold	-
	HGI_G28723	98.1171	70.8227	85.4477	450.398	408.056	437.943	84.7958	432.133	-2.35621	1.06e-11	2.11e-10	HGI_G28723	chr18	19424984	19432406	+	4886	protein_coding	- && - && -	-
	HGI_G28828	10.9019	2.49962	5.86406	120.404	125.332	113.204	6.42186	119.646	-4.31918	1.07e-11	2.13e-10	HGI_G28828	chr18	22979187	23048979	+	1896	protein_coding	- && - && PF15344:FAM217 family	-
	HGI_G02787	1.55741	0	2.51317	204.017	155.45	74.3677	1.35686	144.612	-6.76584	1.08e-11	2.13e-10	HGI_G02787	chr1	91202639	91203849	-	480	protein_coding	- && - && -	-
	HGI_G04500	123.036	125.814	148.277	620.97	606.255	557.758	132.376	594.995	-2.16572	1.08e-11	2.14e-10	HGI_G04500	chr3	29778539	29796614	-	3517	protein_coding	- && sp|Q9HAT2|SIAE_HUMAN Sialate O-acetylesterase OS=Homo sapiens OX=9606 GN=SIAE PE=1 SV=1 && PF03629:Carbohydrate esterase, sialic acid-specific acetylesterase	-
	HGI_G09766	88.7726	17.4974	87.1232	1739.16	1374.76	1166.75	64.4644	1426.89	-4.47452	1.09e-11	2.15e-10	HGI_G09766	chr6	41705520	41718234	+	1969	protein_coding	- && sp|Q3KPS4|FLTOP_XENLA Protein Flattop OS=Xenopus laevis OX=8355 GN=cfap126 PE=2 SV=1 && -	-
	HGI_G25301	278.777	233.298	511.011	2603.17	2860.28	3752.27	341.029	3071.91	-3.17007	1.09e-11	2.16e-10	HGI_G25301	chr16	11460221	11528022	+	4208	protein_coding	- && sp|Q92563|TICN2_HUMAN Testican-2 OS=Homo sapiens OX=9606 GN=SPOCK2 PE=1 SV=1 && PF00086:Thyroglobulin type-1 repeat|PF10591:Secreted protein acidic and rich in cysteine Ca binding region	-
	novel.6062	0	0	0	73.5799	96.1847	115.683	0	95.1493	-8.97587	1.11e-11	2.2e-10	novel.6062	chr4	24289305	24292868	+	3564	protein_coding	- && - && -	-
	HGI_G13271	353.533	140.812	228.698	2751.44	2076.23	2026.11	241.014	2284.59	-3.24872	1.12e-11	2.21e-10	HGI_G13271	chr9	10810451	10815561	+	2553	protein_coding	- && sp|Q3UPW2|ELF3_MOUSE ETS-related transcription factor Elf-3 OS=Mus musculus OX=10090 GN=Elf3 PE=1 SV=1 && PF00178:Ets-domain|PF02198:Sterile alpha motif (SAM)/Pointed domain	Ets
	HGI_G06474	73.1984	474.095	251.317	3.34454	2.91469	0	266.204	2.08641	7.05373	1.13e-11	2.22e-10	HGI_G06474	chr4	22546418	22682559	+	969	protein_coding	- && sp|Q3YLA4|NCS1_LYMST Neuronal calcium sensor 1 OS=Lymnaea stagnalis OX=6523 PE=2 SV=2 && PF13499:EF-hand domain pair|PF00036:EF hand	efhand
	HGI_G24965	585.588	2017.2	862.017	40.1345	71.8957	77.673	1154.93	63.2344	4.18921	1.14e-11	2.25e-10	HGI_G24965	chr15	63043554	63076450	-	801	protein_coding	- && sp|P70236|MP2K6_MOUSE Dual specificity mitogen-activated protein kinase kinase 6 OS=Mus musculus OX=10090 GN=Map2k6 PE=1 SV=1 && PF00069:Protein kinase domain	Pkinase
	HGI_G13850	8959.8	4735.95	4904.03	888.534	856.919	645.347	6199.93	796.933	2.95973	1.14e-11	2.25e-10	HGI_G13850	chr9	36436557	36437574	+	1018	protein_coding	- && sp|Q99595|TI17A_HUMAN Mitochondrial import inner membrane translocase subunit Tim17-A OS=Homo sapiens OX=9606 GN=TIMM17A PE=1 SV=1 && PF02466:Tim17/Tim22/Tim23/Pmp24 family	-
	HGI_G16357	1890.7	3721.94	3166.59	334.454	449.834	422.244	2926.41	402.177	2.86327	1.19e-11	2.35e-10	HGI_G16357	chr11	10292641	10333041	+	1577	protein_coding	- && sp|Q1L8J7|YAP1_DANRE Transcriptional coactivator YAP1 OS=Danio rerio OX=7955 GN=yap1 PE=2 SV=2 && PF00397:WW domain	WW
	HGI_G02241	7.78707	1.66642	12.5658	198.443	196.256	171.046	7.33978	188.581	-4.69016	1.19e-11	2.35e-10	HGI_G02241	chr1	71951117	71981619	-	5782	protein_coding	- && - && -	-
	HGI_G28811	105.904	714.892	531.954	2.2297	11.6588	9.08939	450.917	7.65928	5.86772	1.21e-11	2.38e-10	HGI_G28811	chr18	22498432	22631049	+	6262	protein_coding	- && sp|A2ARV4|LRP2_MOUSE Low-density lipoprotein receptor-related protein 2 OS=Mus musculus OX=10090 GN=Lrp2 PE=1 SV=1 && PF00058:Low-density lipoprotein receptor repeat class B|PF02494:HYR domain|PF07699:Putative ephrin-receptor like	-
	novel.4322	2809.57	2712.93	2378.3	500.567	624.715	399.107	2633.6	508.129	2.37398	1.21e-11	2.38e-10	novel.4322	chr17	38590387	38598221	+	7835	protein_coding	- && - && -	-
	novel.7072	17.1315	20.8302	45.237	547.39	282.725	393.323	27.7329	407.813	-3.86006	1.23e-11	2.4e-10	novel.7072	chr6	13922391	13927006	+	4340	protein_coding	- && - && -	-
	novel.2539	82.5429	31.6619	76.2328	891.878	544.075	1115.52	63.4792	850.49	-3.75121	1.23e-11	2.41e-10	novel.2539	chr13	19819573	19822110	-	2510	protein_coding	- && - && -	-
	HGI_G19775	4972.82	2548.78	3185.02	461.547	545.047	347.049	3568.88	451.214	2.98359	1.24e-11	2.43e-10	HGI_G19775	chr12	67861603	67873801	+	4501	protein_coding	- && sp|Q66II5|T3HPD_XENTR Trans-L-3-hydroxyproline dehydratase OS=Xenopus tropicalis OX=8364 GN=l3hypdh PE=2 SV=1 && PF05544:Proline racemase	-
	HGI_G05643	4.67224	0.833208	4.18862	128.207	107.843	77.673	3.23135	104.575	-5.09377	1.24e-11	2.44e-10	HGI_G05643	chr3	76176395	76181456	-	654	protein_coding	- && - && -	-
	HGI_G07865	49.8372	61.6574	107.229	677.827	595.568	556.932	72.9077	610.109	-3.05529	1.26e-11	2.45e-10	HGI_G07865	chr5	28928663	28950299	+	2775	protein_coding	- && sp|Q8IYE0|CC146_HUMAN Coiled-coil domain-containing protein 146 OS=Homo sapiens OX=9606 GN=CCDC146 PE=1 SV=2 && -	-
	HGI_G18394	6.22965	0	16.7545	806.035	610.142	551.148	7.66137	655.775	-6.40864	1.29e-11	2.52e-10	HGI_G18394	chr12	16108147	16128585	+	3704	protein_coding	- && - && -	-
	HGI_G10130	10.9019	15.831	71.2065	1365.69	931.729	988.265	32.6464	1095.23	-5.05184	1.29e-11	2.52e-10	HGI_G10130	chr6	65789442	65796512	+	3255	protein_coding	- && sp|P29774|ETS3_DROME DNA-binding protein D-ETS-3 OS=Drosophila melanogaster OX=7227 GN=Ets65A PE=2 SV=3 && PF00178:Ets-domain	Ets
	HGI_G19545	551.324	303.288	425.563	2313.31	3703.6	3783.67	426.725	3266.86	-2.93833	1.3e-11	2.54e-10	HGI_G19545	chr12	58988283	58995223	-	1895	protein_coding	- && sp|P45878|FKBP2_MOUSE Peptidyl-prolyl cis-trans isomerase FKBP2 OS=Mus musculus OX=10090 GN=Fkbp2 PE=1 SV=1 && PF00254:FKBP-type peptidyl-prolyl cis-trans isomerase	FKBP_C
	HGI_G28881	7478.7	4196.87	5134.4	885.189	1017.23	824.656	5603.32	909.024	2.62375	1.31e-11	2.55e-10	HGI_G28881	chr18	26206531	26216907	-	4590	protein_coding	- && sp|Q9VVY3|GBS76_DROME Glycogen-binding subunit 76A OS=Drosophila melanogaster OX=7227 GN=Gbs-76A PE=1 SV=1 && PF03370:Carbohydrate/starch-binding module (family 21)	-
	HGI_G17040	118.363	78.3216	63.6669	2.2297	1.94313	1.65262	86.784	1.94181	5.49065	1.32e-11	2.57e-10	HGI_G17040	chr11	41001471	41001806	-	336	protein_coding	- && - && -	-
	novel.5402	1.55741	0	8.37723	279.827	287.583	190.051	3.31155	252.487	-6.19099	1.32e-11	2.58e-10	novel.5402	chr2	11506329	11543029	-	935	protein_coding	- && - && -	-
	HGI_G11522	1.55741	0.833208	4.18862	71.3503	117.559	118.162	2.19308	102.357	-5.49442	1.34e-11	2.6e-10	HGI_G11522	chr7	53094063	53116559	-	3406	protein_coding	- && sp|Q08201|MDR3_RAT Phosphatidylcholine translocator ABCB4 OS=Rattus norvegicus OX=10116 GN=Abcb4 PE=1 SV=1 && PF00664:ABC transporter transmembrane region|PF00005:ABC transporter	ABC_membrane
	HGI_G21793	26.476	19.997	35.1844	191.754	244.834	219.798	27.2191	218.795	-3.00531	1.35e-11	2.63e-10	HGI_G21793	chr14	8071007	8102970	+	5261	protein_coding	- && sp|Q4V7H1|STIL_XENLA SCL-interrupting locus protein homolog OS=Xenopus laevis OX=8355 GN=stil PE=2 SV=2 && PF15253:SCL-interrupting locus protein N-terminus	-
	HGI_G16209	34.2631	9.9985	38.5353	454.858	427.488	385.06	27.599	422.468	-3.94746	1.36e-11	2.64e-10	HGI_G16209	chr11	5177785	5179861	+	2077	protein_coding	- && - && PF14719:Phosphotyrosine interaction domain (PTB/PID)	-
	novel.8297	314.598	163.309	50.2634	0	0	0	176.057	0	9.95317	1.39e-11	2.7e-10	novel.8297	chr8	60065022	60069052	+	1550	protein_coding	- && - && PF13359:DDE superfamily endonuclease	-
	novel.1740	0	0	3.35089	130.437	115.616	102.462	1.11696	116.172	-6.50758	1.4e-11	2.71e-10	novel.1740	chr11	50358972	50361629	-	2658	protein_coding	- && - && -	-
	HGI_G19824	1.55741	0.833208	9.21495	376.819	153.507	205.751	3.86852	245.359	-5.92059	1.42e-11	2.75e-10	HGI_G19824	chr12	69884615	69913352	+	1706	protein_coding	- && - && PF09612:Bacterial protein of unknown function (HtrL_YibB)	-
	novel.344	6.22965	5.83246	33.5089	374.589	1426.25	672.615	15.1903	824.486	-5.7395	1.44e-11	2.78e-10	novel.344	chr1	74719668	74742809	+	818	protein_coding	- && - && -	-
	HGI_G06588	0	0	5.86406	193.983	170.024	188.398	1.95469	184.135	-6.41008	1.44e-11	2.78e-10	HGI_G06588	chr4	28099179	28137163	+	2409	protein_coding	- && - && -	-
	novel.6831	109.019	62.4906	87.9609	2.2297	2.91469	4.13154	86.4902	3.09198	4.77439	1.44e-11	2.78e-10	novel.6831	chr5	33915352	33947496	-	918	protein_coding	- && - && -	-
	novel.1376	327.057	167.475	238.751	1581.97	2081.09	1555.94	244.428	1739.67	-2.83504	1.45e-11	2.81e-10	novel.1376	chr11	40550850	40594195	+	2180	protein_coding	- && - && -	-
	novel.4979	0	0	7.53951	451.513	313.815	236.324	2.51317	333.884	-6.93851	1.46e-11	2.82e-10	novel.4979	chr18	30579896	30583044	-	1073	protein_coding	- && - && -	-
	novel.8142	4.67224	0.833208	0.837723	84.7284	142.82	93.3728	2.11439	106.974	-5.91822	1.47e-11	2.84e-10	novel.8142	chr8	7129037	7132653	+	2278	protein_coding	- && - && -	-
	HGI_G07727	51.3946	76.6551	77.9082	723.536	474.123	420.591	68.6527	539.417	-2.96504	1.49e-11	2.86e-10	HGI_G07727	chr5	21827540	21931738	+	10851	protein_coding	- && sp|Q96N23|CFA54_HUMAN Cilia- and flagella-associated protein 54 OS=Homo sapiens OX=9606 GN=CFAP54 PE=2 SV=3 && PF14858:Domain of unknown function (DUF4486)	-
	HGI_G17406	716.41	1467.28	1567.38	114.829	102.014	166.088	1250.36	127.644	3.29159	1.52e-11	2.92e-10	HGI_G17406	chr11	57945566	57954978	+	1104	protein_coding	- && sp|O08688|CAN5_MOUSE Calpain-5 OS=Mus musculus OX=10090 GN=Capn5 PE=1 SV=1 && PF00168:C2 domain|PF00648:Calpain family cysteine protease|PF01067:Calpain large subunit, domain III	Peptidase_C2
	HGI_G29326	434.518	375.777	415.511	1768.15	1628.34	1500.58	408.602	1632.35	-1.99891	1.53e-11	2.94e-10	HGI_G29326	chr18	44880373	44892143	-	4169	protein_coding	- && sp|Q98T88|TWS1A_XENLA Twisted gastrulation protein homolog 1-A OS=Xenopus laevis OX=8355 GN=twsg1-a PE=1 SV=1 && PF04668:Twisted gastrulation (Tsg) protein conserved region	-
	HGI_G16917	1.55741	0.833208	12.5658	325.536	240.948	332.176	4.98549	299.553	-5.8451	1.57e-11	3.02e-10	HGI_G16917	chr11	36498848	36502750	-	2901	protein_coding	- && - && -	-
	HGI_G02133	204.021	574.08	561.274	34.5603	26.2322	36.3576	446.459	32.3833	3.78663	1.66e-11	3.18e-10	HGI_G02133	chr1	68293430	68338889	-	2739	protein_coding	- && sp|Q90XB6|SULF1_COTCO Extracellular sulfatase Sulf-1 OS=Coturnix coturnix OX=9091 GN=SULF1 PE=1 SV=1 && PF12548:Sulfatase protein|PF00884:Sulfatase	Sulfatase
	HGI_G23491	12.4593	0	18.4299	3982.24	751.99	975.87	10.2964	1903.37	-7.53769	1.66e-11	3.19e-10	HGI_G23491	chr15	597113	608069	+	712	protein_coding	- && - && -	-
	HGI_G10021	76.3133	74.9887	115.606	1.11485	1.94313	0.826308	88.9693	1.29476	6.12092	1.67e-11	3.2e-10	HGI_G10021	chr6	58093354	58119518	-	1860	protein_coding	- && sp|Q9UGM3|DMBT1_HUMAN Deleted in malignant brain tumors 1 protein OS=Homo sapiens OX=9606 GN=DMBT1 PE=1 SV=2 && PF00530:Scavenger receptor cysteine-rich domain	SRCR
	novel.6370	632.31	575.747	629.13	105.911	126.303	72.7151	612.396	101.643	2.59282	1.69e-11	3.24e-10	novel.6370	chr4	44040224	44047371	-	7126	protein_coding	- && - && -	-
	novel.2041	65.4114	30.8287	44.3993	581.95	410.971	344.571	46.8798	445.831	-3.26503	1.7e-11	3.25e-10	novel.2041	chr12	60691035	60692088	+	1054	protein_coding	- && - && -	-
	novel.8592	1700.7	433.268	645.884	60.2018	36.9194	28.0945	926.616	41.7385	4.47538	1.7e-11	3.26e-10	novel.8592	chr9	48772311	48806041	+	3608	protein_coding	- && sp|O01393|UNC9_CAEEL Innexin unc-9 OS=Caenorhabditis elegans OX=6239 GN=unc-9 PE=1 SV=1 && PF00876:Innexin	-
	HGI_G26508	647.884	187.472	156.654	4.45939	0	0	330.67	1.48646	7.90944	1.71e-11	3.28e-10	HGI_G26508	chr16	65469231	65474913	+	1984	protein_coding	- && sp|P14600|NK1R_RAT Substance-P receptor OS=Rattus norvegicus OX=10116 GN=Tacr1 PE=2 SV=1 && PF00001:7 transmembrane receptor (rhodopsin family)	7tm_1
	HGI_G21844	60.7391	103.318	113.93	0	0	0	92.6624	0	9.0341	1.72e-11	3.29e-10	HGI_G21844	chr14	9851219	9892229	+	1419	protein_coding	- && sp|D3YXG0|HMCN1_MOUSE Hemicentin-1 OS=Mus musculus OX=10090 GN=Hmcn1 PE=1 SV=1 && PF00041:Fibronectin type III domain|PF13927:Immunoglobulin domain	fn3
	HGI_G06742	0	0	4.18862	128.207	123.388	121.467	1.39621	124.354	-6.29838	1.73e-11	3.3e-10	HGI_G06742	chr4	33928454	33952114	-	4184	protein_coding	- && sp|Q80VI1|TRI56_MOUSE E3 ubiquitin-protein ligase TRIM56 OS=Mus musculus OX=10090 GN=Trim56 PE=1 SV=1 && PF00097:Zinc finger, C3HC4 type (RING finger)	zf-C3HC4
	HGI_G09472	1568.32	1752.24	1574.92	353.407	280.782	407.37	1631.82	347.186	2.23242	1.76e-11	3.36e-10	HGI_G09472	chr6	30002503	30072051	-	8621	protein_coding	- && sp|Q7TPD3|ROBO2_MOUSE Roundabout homolog 2 OS=Mus musculus OX=10090 GN=Robo2 PE=1 SV=2 && PF13927:Immunoglobulin domain|PF00041:Fibronectin type III domain|PF07679:Immunoglobulin I-set domain	I-set
	HGI_G07741	43.6076	5.83246	79.5837	1791.56	1953.81	1670.8	43.0079	1805.39	-5.39188	1.79e-11	3.41e-10	HGI_G07741	chr5	22423690	22442117	-	4826	protein_coding	- && - && -	-
	HGI_G20176	17.1315	9.9985	21.7808	198.443	171.967	147.909	16.3036	172.773	-3.40981	1.81e-11	3.44e-10	HGI_G20176	chr13	7054862	7059339	+	1275	protein_coding	- && sp|Q8T773|MDH1B_BRAFL Putative malate dehydrogenase 1B OS=Branchiostoma floridae OX=7739 GN=MDH1B PE=3 SV=1 && PF00056:lactate/malate dehydrogenase, NAD binding domain	-
	novel.3412	2329.89	1861.39	2436.94	471.581	294.384	413.98	2209.4	393.315	2.49007	1.82e-11	3.46e-10	novel.3412	chr15	62540111	62543295	+	3185	protein_coding	- && - && -	-
	HGI_G10614	0	0	1.67545	124.863	129.218	125.599	0.558482	126.56	-7.59479	1.83e-11	3.48e-10	HGI_G10614	chr7	10464799	10470194	+	1596	protein_coding	- && - && -	-
	HGI_G24029	1340.93	1138.16	1166.11	210.706	300.213	214.84	1215.07	241.92	2.32804	1.84e-11	3.51e-10	HGI_G24029	chr15	23675683	23680364	+	4682	protein_coding	- && - && -	-
	novel.6886	4.67224	1.66642	7.53951	98.1066	116.588	104.941	4.62605	106.545	-4.52807	1.85e-11	3.52e-10	novel.6886	chr5	46147069	46156008	-	2610	protein_coding	- && - && -	-
	HGI_G08064	4.67224	1.66642	20.1054	661.105	326.445	384.233	8.81467	457.261	-5.66732	1.88e-11	3.57e-10	HGI_G08064	chr5	35973456	35979362	-	5003	protein_coding	- && - && -	-
	HGI_G17249	32.7057	0.833208	35.1844	1952.1	1673.03	1529.5	22.9078	1718.21	-6.239	1.88e-11	3.57e-10	HGI_G17249	chr11	50914583	50932253	-	3288	protein_coding	- && sp|Q32TG3|EFHC2_CHICK EF-hand domain-containing family member C2 OS=Gallus gallus OX=9031 GN=EFHC2 PE=2 SV=1 && PF06565:DUF1126 PH-like domain	-
	HGI_G13801	211.808	459.098	204.404	7.80393	21.3744	19.0051	291.77	16.0611	4.17493	1.89e-11	3.59e-10	HGI_G13801	chr9	34361998	34378017	-	1424	protein_coding	- && sp|Q9BPX1|DHB14_HUMAN 17-beta-hydroxysteroid dehydrogenase 14 OS=Homo sapiens OX=9606 GN=HSD17B14 PE=1 SV=1 && PF13561:Enoyl-(Acyl carrier protein) reductase	-
	novel.4914	40.4928	19.997	33.5089	318.846	262.322	227.235	31.3329	269.468	-3.12223	1.9e-11	3.59e-10	novel.4914	chr18	9494138	9497683	-	3001	protein_coding	- && - && -	-
	novel.8012	0	0	6.70178	315.502	218.602	203.272	2.23393	245.792	-6.65179	1.92e-11	3.63e-10	novel.8012	chr7	15896327	15938571	-	311	protein_coding	- && - && -	-
	HGI_G20871	85.6577	119.149	154.979	796.001	683.009	956.865	119.928	811.958	-2.75294	1.92e-11	3.63e-10	HGI_G20871	chr13	34880465	34954202	+	8615	protein_coding	- && sp|A7J1T2|M313A_XENLA Mitogen-activated protein kinase kinase kinase 13-A OS=Xenopus laevis OX=8355 GN=map3k13-a PE=2 SV=1 && PF07714:Protein tyrosine and serine/threonine kinase	Pkinase_Tyr
	HGI_G02374	0	0	6.70178	216.28	239.976	211.535	2.23393	222.597	-6.50549	1.94e-11	3.66e-10	HGI_G02374	chr1	76526757	76545165	+	2365	protein_coding	- && - && -	-
	HGI_G11251	146.397	129.147	702.85	9252.12	10994.2	8758.87	326.131	9668.4	-4.88825	1.99e-11	3.76e-10	HGI_G11251	chr7	40510011	40601966	-	5091	protein_coding	- && - && -	-
	novel.6956	1.55741	0.833208	30.158	2401.38	1225.14	1428.69	10.8496	1685.07	-7.25017	2.01e-11	3.79e-10	novel.6956	chr5	68658056	68663333	-	594	protein_coding	- && - && -	-
	HGI_G05595	0	0	2.51317	103.681	130.189	104.115	0.837723	112.662	-6.8652	2.02e-11	3.81e-10	HGI_G05595	chr3	74656595	74669984	-	5052	protein_coding	- && - && -	-
	novel.101	0	0	0.837723	428.102	188.483	106.594	0.279241	241.059	-9.35303	2.03e-11	3.83e-10	novel.101	chr0	6959430	6961633	-	2146	protein_coding	- && - && -	-
	novel.6097	1250.6	1075.67	1179.51	4423.72	5468.93	4427.36	1168.6	4773.33	-2.03054	2.04e-11	3.83e-10	novel.6097	chr4	32501016	32513374	+	11108	protein_coding	- && - && -	-
	HGI_G26929	7.78707	0	5.86406	483.844	382.796	138.82	4.55038	335.153	-6.27466	2.05e-11	3.85e-10	HGI_G26929	chr16	81147636	81150886	+	1636	protein_coding	- && - && -	-
	novel.5635	26.476	3.33283	13.4036	573.032	325.474	329.697	14.4041	409.401	-4.87735	2.13e-11	4.01e-10	novel.5635	chr3	42868003	42869728	+	1726	protein_coding	- && - && -	-
	novel.654	10.9019	0	17.5922	2511.75	748.103	672.615	9.49803	1310.82	-7.11485	2.16e-11	4.05e-10	novel.654	chr10	2170344	2261808	+	3921	protein_coding	- && - && -	-
	novel.242	12.4593	1.66642	33.5089	1066.91	744.217	727.151	15.8782	846.093	-5.72778	2.16e-11	4.06e-10	novel.242	chr1	41703525	41725564	+	4161	protein_coding	- && sp|Q9EPZ7|SO1C1_RAT Solute carrier organic anion transporter family member 1C1 OS=Rattus norvegicus OX=10116 GN=Slco1c1 PE=1 SV=1 && PF03137:Organic Anion Transporter Polypeptide (OATP) family|PF07648:Kazal-type serine protease inhibitor domain	-
	HGI_G05601	0	0	1.67545	131.552	120.474	121.467	0.558482	124.498	-7.57101	2.27e-11	4.25e-10	HGI_G05601	chr3	74772491	74786958	-	2199	protein_coding	- && - && -	-
	HGI_G06529	1.55741	2.49962	0.837723	110.37	70.9241	78.4993	1.63159	86.5978	-5.71821	2.27e-11	4.26e-10	HGI_G06529	chr4	25669050	25672201	-	535	protein_coding	- && sp|Q9FVX1|GRXC3_ARATH Glutaredoxin-C3 OS=Arabidopsis thaliana OX=3702 GN=GRXC3 PE=2 SV=1 && PF00462:Glutaredoxin	-
	HGI_G27783	79.4281	319.952	260.532	1.11485	0	0	219.971	0.371616	9.31789	2.27e-11	4.26e-10	HGI_G27783	chr17	33491134	33597478	-	983	protein_coding	- && sp|Q9JJG6|TMM47_MOUSE Transmembrane protein 47 OS=Mus musculus OX=10090 GN=Tmem47 PE=1 SV=1 && PF00822:PMP-22/EMP/MP20/Claudin family	-
	HGI_G21851	3.11483	0	0.837723	117.059	109.787	88.415	1.31752	105.087	-6.66026	2.28e-11	4.26e-10	HGI_G21851	chr14	10383384	10384106	+	723	protein_coding	- && - && -	-
	HGI_G07233	791.166	1426.45	981.811	117.059	145.734	180.135	1066.48	147.643	2.85183	2.34e-11	4.38e-10	HGI_G07233	chr5	1309241	1316251	+	2121	protein_coding	- && - && -	-
	HGI_G19704	1.55741	0	4.18862	146.045	90.3554	111.552	1.91534	115.984	-5.88764	2.36e-11	4.41e-10	HGI_G19704	chr12	65594004	65595227	+	1224	protein_coding	- && - && -	-
	HGI_G22202	6.22965	2.49962	26.8071	562.998	422.63	503.222	11.8455	496.283	-5.36351	2.39e-11	4.46e-10	HGI_G22202	chr14	27743151	27755186	-	2244	protein_coding	- && - && -	-
	HGI_G28416	116.806	194.137	206.918	12.2633	10.6872	19.8314	172.62	14.2606	3.59017	2.39e-11	4.46e-10	HGI_G28416	chr18	6957568	6969359	+	1350	protein_coding	- && - && PF12796:Ankyrin repeats (3 copies)|PF07525:SOCS box	SOCS_box
	HGI_G03508	0	0	5.86406	416.953	197.227	175.177	1.95469	263.119	-6.93951	2.44e-11	4.56e-10	HGI_G03508	chr2	36747371	36748899	-	432	protein_coding	- && - && -	-
	novel.1273	746.001	664.9	877.934	96.9917	28.1753	57.0153	762.945	60.7274	3.65453	2.45e-11	4.57e-10	novel.1273	chr11	12251157	12263502	+	1723	protein_coding	- && - && PF12796:Ankyrin repeats (3 copies)	-
	HGI_G26681	0	1.66642	5.02634	134.897	128.246	77.673	2.23092	113.605	-5.50795	2.48e-11	4.62e-10	HGI_G26681	chr16	72901114	72907296	-	798	protein_coding	- && - && PF03492:SAM dependent carboxyl methyltransferase	-
	novel.172	270.99	124.148	121.47	0	0.971563	0	172.203	0.323854	8.95835	2.48e-11	4.62e-10	novel.172	chr1	11438801	11440892	+	1856	protein_coding	- && - && -	-
	HGI_G26468	74.7559	24.9962	45.237	950.965	611.113	462.733	48.3297	674.937	-3.81934	2.52e-11	4.69e-10	HGI_G26468	chr16	63751381	63756191	-	833	protein_coding	- && sp|P56597|NDK5_HUMAN Nucleoside diphosphate kinase homolog 5 OS=Homo sapiens OX=9606 GN=NME5 PE=1 SV=1 && PF00334:Nucleoside diphosphate kinase|PF05186:Dpy-30 motif	NDK
	HGI_G28485	17.1315	6.66566	57.8029	908.601	922.985	875.06	27.2	902.215	-5.04133	2.53e-11	4.7e-10	HGI_G28485	chr18	10004678	10081842	-	2682	protein_coding	- && sp|Q9QXA6|BAT1_MOUSE b(0,+)-type amino acid transporter 1 OS=Mus musculus OX=10090 GN=Slc7a9 PE=1 SV=1 && PF13520:Amino acid permease	-
	HGI_G10168	152.627	115.816	129.847	1080.29	730.615	659.394	132.763	823.432	-2.63574	2.56e-11	4.75e-10	HGI_G10168	chr6	67872691	67899133	-	2109	protein_coding	- && sp|Q95LR0|CFA91_MACFA Cilia- and flagella-associated protein 91 OS=Macaca fascicularis OX=9541 GN=CFAP91 PE=2 SV=3 && PF14738:Cilia- and flagella-associated protein 91	-
	HGI_G07678	23.3612	9.9985	102.202	1895.24	2216.14	1690.63	45.1873	1934	-5.41213	2.56e-11	4.75e-10	HGI_G07678	chr5	19967577	19979992	-	1538	protein_coding	- && sp|Q8MPM1|GELS2_LUMTE Gelsolin-like protein 2 OS=Lumbricus terrestris OX=6398 GN=gelsolin PE=1 SV=1 && PF00626:Gelsolin repeat	-
	HGI_G21414	18.689	24.9962	24.294	166.112	144.763	179.309	22.6597	163.395	-2.83415	2.57e-11	4.77e-10	HGI_G21414	chr13	61986359	61992843	-	2428	protein_coding	- && sp|Q5PRC7|SOSB2_DANRE SOSS complex subunit B2 OS=Danio rerio OX=7955 GN=nabp1 PE=2 SV=1 && -	-
	HGI_G27932	48.2798	65.8234	206.08	3673.42	1376.7	3420.09	106.728	2823.41	-4.72065	2.58e-11	4.77e-10	HGI_G27932	chr17	38959409	39128117	+	5787	protein_coding	- && - && PF12796:Ankyrin repeats (3 copies)|PF00023:Ankyrin repeat	Ank
	HGI_G13999	4.67224	1.66642	41.0484	1548.52	1231.94	1533.63	15.7957	1438.03	-6.48793	2.59e-11	4.79e-10	HGI_G13999	chr9	40786847	40796368	+	2137	protein_coding	- && sp|Q9NZC4|EHF_HUMAN ETS homologous factor OS=Homo sapiens OX=9606 GN=EHF PE=2 SV=1 && PF00178:Ets-domain	Ets
	HGI_G07185	1289.54	1350.63	1446.75	284.286	149.621	161.13	1362.31	198.346	2.78177	2.6e-11	4.81e-10	HGI_G07185	chr4	50529356	50580987	-	6105	protein_coding	- && sp|Q00685|CO3_LETCA Complement C3 (Fragment) OS=Lethenteron camtschaticum OX=980415 GN=C3 PE=2 SV=1 && PF17789:Macroglobulin domain MG4|PF07703:Alpha-2-macroglobulin bait region domain|PF17791:Macroglobulin domain MG3|PF17790:Macroglobulin domain MG1|PF00207:Alpha-2-macroglobulin family|PF07678:A-macroglobulin TED domain|PF07677:A-macroglobulin receptor binding domain|PF01835:MG2 domain	A2M_comp
	novel.4936	6.22965	10.8317	41.8862	975.492	458.578	570.153	19.6492	668.074	-5.06162	2.6e-11	4.81e-10	novel.4936	chr18	14607615	14612784	-	4830	protein_coding	- && - && -	-
	HGI_G18051	0	0	4.18862	753.637	906.468	73.5414	1.39621	577.882	-8.56733	2.61e-11	4.82e-10	HGI_G18051	chr12	3967874	3990316	+	4014	protein_coding	- && sp|B4JTF5|HH_DROGR Protein hedgehog OS=Drosophila grimshawi OX=7222 GN=hh PE=3 SV=1 && PF01085:Hedgehog amino-terminal signalling domain	-
	HGI_G21889	992.072	1399.79	1259.1	283.171	234.147	250.371	1216.99	255.896	2.25074	2.69e-11	4.96e-10	HGI_G21889	chr14	12306719	12359128	-	3819	protein_coding	- && sp|Q62656|PTPRZ_RAT Receptor-type tyrosine-protein phosphatase zeta OS=Rattus norvegicus OX=10116 GN=Ptprz1 PE=1 SV=1 && PF00102:Protein-tyrosine phosphatase	Y_phosphatase
	HGI_G01875	6.22965	12.4981	6.70178	109.255	136.019	101.636	8.47652	115.637	-3.73607	2.7e-11	4.97e-10	HGI_G01875	chr1	59099071	59103345	+	333	protein_coding	- && sp|P12890|AMDB_XENLA Peptidyl-glycine alpha-amidating monooxygenase B OS=Xenopus laevis OX=8355 GN=pam-b PE=2 SV=1 && PF01436:NHL repeat	NHL
	HGI_G11047	75821.1	21889.2	10009.1	797.116	871.492	164.435	35906.5	611.014	5.87707	2.71e-11	4.99e-10	HGI_G11047	chr7	31597660	31611561	+	946	protein_coding	- && sp|Q5XWD5|IF_CANLF Cobalamin binding intrinsic factor OS=Canis lupus familiaris OX=9615 GN=CBLIF PE=2 SV=1 && PF14478:Domain of unknown function (DUF4430)	-
	HGI_G28160	1.55741	2.49962	8.37723	107.025	105.9	133.862	4.14476	115.596	-4.71457	2.72e-11	5e-10	HGI_G28160	chr17	51360316	51380618	-	1935	protein_coding	- && sp|Q5ZIJ9|MIB2_CHICK E3 ubiquitin-protein ligase MIB2 OS=Gallus gallus OX=9031 GN=MIB2 PE=2 SV=1 && PF18346:Mind bomb SH3 repeat domain|PF12796:Ankyrin repeats (3 copies)|PF06701:Mib_herc2	-
	novel.387	1006.09	1034.01	881.285	93.6472	192.369	118.162	973.795	134.726	2.85283	2.79e-11	5.13e-10	novel.387	chr1	82737328	82743123	+	5796	protein_coding	- && - && -	-
	HGI_G24188	0	0	2.51317	1283.19	104.929	237.977	0.837723	542.032	-9.1818	2.8e-11	5.14e-10	HGI_G24188	chr15	31266120	31279387	-	3784	protein_coding	- && - && -	-
	HGI_G26967	1.55741	0.833208	4.18862	86.9581	76.7535	95.0255	2.19308	86.2457	-5.24474	2.84e-11	5.21e-10	HGI_G26967	chr16	82031619	82053750	-	3915	protein_coding	- && sp|Q5XX13|FBW10_HUMAN F-box/WD repeat-containing protein 10 OS=Homo sapiens OX=9606 GN=FBXW10 PE=2 SV=2 && -	-
	novel.4040	1.55741	0.833208	36.0221	2577.53	2451.25	1556.76	12.8042	2195.18	-7.39737	2.85e-11	5.23e-10	novel.4040	chr16	27307898	27394601	-	1788	protein_coding	- && - && -	-
	HGI_G17614	239.842	82.4876	175.922	1.11485	7.7725	2.47892	166.084	3.78876	5.44284	2.86e-11	5.25e-10	HGI_G17614	chr11	67393814	67404794	-	3013	protein_coding	- && sp|Q15915|ZIC1_HUMAN Zinc finger protein ZIC 1 OS=Homo sapiens OX=9606 GN=ZIC1 PE=1 SV=2 && PF18366:Zic proteins zinc finger domain|PF00096:Zinc finger, C2H2 type	zf-C2H2
	novel.1613	29.5909	29.1623	38.5353	254.185	266.208	180.962	32.4295	233.785	-2.84303	2.88e-11	5.28e-10	novel.1613	chr11	17182389	17197786	-	2622	protein_coding	- && - && -	-
	HGI_G24687	6.22965	0	10.0527	428.102	294.384	222.277	5.42744	314.921	-5.87246	2.88e-11	5.28e-10	HGI_G24687	chr15	50951650	50963897	+	2827	protein_coding	- && - && -	-
	HGI_G19308	822.314	243.297	96.3381	0	0	1.65262	387.316	0.550872	9.3039	2.9e-11	5.31e-10	HGI_G19308	chr12	49483498	49512968	+	3330	protein_coding	- && sp|Q00519|XDH_MOUSE Xanthine dehydrogenase/oxidase OS=Mus musculus OX=10090 GN=Xdh PE=1 SV=5 && PF01315:Aldehyde oxidase and xanthine dehydrogenase, a/b hammerhead domain|PF03450:CO dehydrogenase flavoprotein C-terminal domain|PF00941:FAD binding domain in molybdopterin dehydrogenase|PF02738:Molybdopterin-binding domain of aldehyde dehydrogenase|PF01799:[2Fe-2S] binding domain	-
	HGI_G00430	7.78707	0	8.37723	345.603	278.839	190.877	5.3881	271.773	-5.70094	2.91e-11	5.33e-10	HGI_G00430	chr1	3344392	3352889	-	2045	protein_coding	- && - && PF13621:Cupin-like domain	-
	HGI_G10467	35.8205	7.49887	27.6449	401.345	572.251	348.702	23.6547	440.766	-4.24359	2.93e-11	5.36e-10	HGI_G10467	chr7	4222318	4223791	+	960	protein_coding	- && - && PF04488:Glycosyltransferase sugar-binding region containing DXD motif	Gly_transf_sug
	HGI_G01069	584.03	685.73	436.454	75.8096	109.787	85.1098	568.738	90.2353	2.65522	2.95e-11	5.38e-10	HGI_G01069	chr1	28853075	29262265	+	2958	protein_coding	- && sp|Q7KVW5|KCNN_DROME Small conductance calcium-activated potassium channel protein OS=Drosophila melanogaster OX=7227 GN=SK PE=2 SV=2 && PF03530:Calcium-activated SK potassium channel|PF07885:Ion channel|PF02888:Calmodulin binding domain	Ion_trans_2
	HGI_G16888	123.036	74.9887	81.2591	1.11485	4.85781	4.13154	93.0945	3.36807	4.74973	2.95e-11	5.39e-10	HGI_G16888	chr11	35670967	35681111	-	2699	protein_coding	- && sp|Q7RTX9|MOT14_HUMAN Monocarboxylate transporter 14 OS=Homo sapiens OX=9606 GN=SLC16A14 PE=2 SV=1 && PF07690:Major Facilitator Superfamily	MFS_1
	HGI_G18663	3.11483	2.49962	14.2413	197.328	210.829	176.004	6.61858	194.72	-4.82599	2.96e-11	5.39e-10	HGI_G18663	chr12	26178826	26180347	+	510	protein_coding	- && - && -	-
	novel.3867	0	0	5.02634	114.829	366.279	246.24	1.67545	242.449	-7.03505	2.96e-11	5.39e-10	novel.3867	chr16	67503161	67506842	+	2356	protein_coding	- && - && PF01436:NHL repeat	NHL
	novel.4507	105.904	61.6574	77.9082	545.161	456.635	477.606	81.8233	493.134	-2.60184	3.02e-11	5.49e-10	novel.4507	chr17	30145740	30148921	-	3162	protein_coding	- && - && -	-
	novel.4535	95.0022	68.3231	106.391	0	1.94313	3.30523	89.9054	1.74945	5.59386	3.02e-11	5.5e-10	novel.4535	chr17	38325134	38348571	-	2799	protein_coding	- && sp|V5NAL9|TLR4_PINIB Toll-like receptor 4 OS=Pinctada imbricata OX=66713 PE=2 SV=1 && PF01582:TIR domain|PF13855:Leucine rich repeat	TIR
	novel.4157	0	0	4.18862	113.714	120.474	190.051	1.39621	141.413	-6.49201	3.06e-11	5.56e-10	novel.4157	chr16	72819580	72822563	-	2984	protein_coding	- && - && -	-
	HGI_G18682	11686.8	3604.46	4583.18	426.987	580.023	369.36	6624.82	458.79	3.85189	3.07e-11	5.58e-10	HGI_G18682	chr12	26762101	26789357	-	1939	protein_coding	- && sp|O95633|FSTL3_HUMAN Follistatin-related protein 3 OS=Homo sapiens OX=9606 GN=FSTL3 PE=1 SV=1 && PF07648:Kazal-type serine protease inhibitor domain	-
	HGI_G03618	2069.8	1447.28	1901.63	396.886	302.156	380.102	1806.24	359.715	2.32784	3.07e-11	5.58e-10	HGI_G03618	chr2	42908604	42915987	-	810	protein_coding	- && - && -	-
	novel.3338	82.5429	61.6574	118.119	0	0	0	87.4398	0	8.94691	3.08e-11	5.59e-10	novel.3338	chr15	45896500	45908034	+	3535	protein_coding	- && sp|Q06317|PBP4_AMYLA Penicillin-binding protein 4 OS=Amycolatopsis lactamdurans OX=1913 GN=pbp PE=3 SV=1 && PF00144:Beta-lactamase	Beta-lactamase
	HGI_G22684	101.232	177.473	197.703	10.0336	11.6588	16.5262	158.803	12.7395	3.63309	3.08e-11	5.59e-10	HGI_G22684	chr14	46206725	46214459	-	414	protein_coding	- && sp|Q9NA75|T38B1_CAEEL Trimeric intracellular cation channel type 1B.1 OS=Caenorhabditis elegans OX=6239 GN=tric-1B.1 PE=1 SV=2 && PF05197:TRIC channel	-
	HGI_G07205	812.97	501.591	567.138	3250.9	3178.95	3261.44	627.233	3230.43	-2.36643	3.1e-11	5.62e-10	HGI_G07205	chr4	51516406	51572206	-	6481	protein_coding	- && - && -	-
	HGI_G19509	1.55741	0	4.18862	113.714	116.588	88.415	1.91534	106.239	-5.7605	3.1e-11	5.62e-10	HGI_G19509	chr12	57478652	57481274	-	1041	protein_coding	- && - && -	-
	HGI_G11179	3.11483	5.83246	13.4036	181.72	120.474	141.299	7.45028	147.831	-4.24598	3.13e-11	5.67e-10	HGI_G11179	chr7	37716001	37817835	-	1395	protein_coding	- && sp|Q4G0U5|PCDP1_HUMAN Cilia- and flagella-associated protein 221 OS=Homo sapiens OX=9606 GN=CFAP221 PE=1 SV=2 && -	-
	HGI_G22151	34636.9	16199.2	20130.5	3123.8	3074.03	3475.45	23655.5	3224.43	2.87499	3.15e-11	5.7e-10	HGI_G22151	chr14	21874751	21913913	-	13212	protein_coding	- && sp|Q9U943|APLP_LOCMI Apolipophorins OS=Locusta migratoria OX=7004 PE=1 SV=2 && PF00094:von Willebrand factor type D domain|PF01347:Lipoprotein amino terminal region|PF09172:Domain of unknown function (DUF1943)|PF06448:Domain of Unknown Function (DUF1081)	Vitellogenin_N
	HGI_G00518	2628.91	2164.67	1637.75	355.636	445.947	316.476	2143.78	372.687	2.52396	3.17e-11	5.73e-10	HGI_G00518	chr1	6223642	6236931	+	2630	protein_coding	- && sp|Q5XGC9|SRFB1_XENTR Serum response factor-binding protein 1 OS=Xenopus tropicalis OX=8364 GN=srfbp1 PE=2 SV=1 && PF09073:BUD22	-
	HGI_G18043	60.7391	103.318	84.61	4.45939	3.88625	4.13154	82.889	4.15906	4.32537	3.18e-11	5.74e-10	HGI_G18043	chr12	3660304	3690796	-	1619	protein_coding	- && sp|Q96FL9|GLT14_HUMAN Polypeptide N-acetylgalactosaminyltransferase 14 OS=Homo sapiens OX=9606 GN=GALNT14 PE=1 SV=1 && PF00535:Glycosyl transferase family 2|PF00652:Ricin-type beta-trefoil lectin domain	Glycos_transf_2
	HGI_G24150	118.363	551.584	481.691	10.0336	20.4028	12.3946	383.879	14.277	4.7489	3.18e-11	5.74e-10	HGI_G24150	chr15	29311522	29313334	-	1230	protein_coding	- && sp|Q9W7R4|TEN3_DANRE Teneurin-3 OS=Danio rerio OX=7955 GN=tenm3 PE=2 SV=2 && PF15636:GHH signature containing HNH/Endo VII superfamily nuclease toxin	-
	HGI_G28698	0	0.833208	14.2413	423.642	898.696	531.316	5.02483	617.885	-6.87311	3.23e-11	5.83e-10	HGI_G28698	chr18	18546757	18557442	+	2002	protein_coding	- && sp|Q7XJ98|MUR3_ARATH Xyloglucan galactosyltransferase MUR3 OS=Arabidopsis thaliana OX=3702 GN=MUR3 PE=1 SV=1 && PF03016:Exostosin family	-
	HGI_G18854	43.6076	151.644	298.229	0	0	0	164.494	0	9.86048	3.27e-11	5.9e-10	HGI_G18854	chr12	33914186	33929465	+	5015	protein_coding	- && sp|Q640B3|PLD3_XENTR 5'-3' exonuclease PLD3 OS=Xenopus tropicalis OX=8364 GN=pld3 PE=2 SV=1 && PF13918:PLD-like domain|PF00614:Phospholipase D Active site motif	-
	HGI_G24628	6.22965	0	22.6185	2879.65	1148.39	720.541	9.61606	1582.86	-7.35009	3.28e-11	5.9e-10	HGI_G24628	chr15	48889726	48895726	+	787	protein_coding	- && sp|D2DGW3|TNNC_TYRPU Troponin C OS=Tyrophagus putrescentiae OX=59818 PE=1 SV=1 && PF13499:EF-hand domain pair	-
	HGI_G01950	339.516	429.935	560.437	2112.64	2664.03	2939.18	443.296	2571.95	-2.5349	3.29e-11	5.92e-10	HGI_G01950	chr1	62555900	62565491	-	3958	protein_coding	- && sp|Q96B86|RGMA_HUMAN Repulsive guidance molecule A OS=Homo sapiens OX=9606 GN=RGMA PE=1 SV=3 && PF06534:Repulsive guidance molecule (RGM) C-terminus|PF06535:Repulsive guidance molecule (RGM) N-terminus	-
	novel.693	10.9019	0	32.6712	2100.37	2108.29	1419.6	14.5244	1876.09	-7.0064	3.4e-11	6.12e-10	novel.693	chr10	7971651	7972930	+	1250	protein_coding	- && - && -	-
	HGI_G00640	60.7391	206.636	205.242	3.34454	6.80094	2.47892	157.539	4.20814	5.23766	3.44e-11	6.18e-10	HGI_G00640	chr1	11140301	11197073	-	3038	protein_coding	- && sp|D3YXG0|HMCN1_MOUSE Hemicentin-1 OS=Mus musculus OX=10090 GN=Hmcn1 PE=1 SV=1 && PF00047:Immunoglobulin domain|PF13927:Immunoglobulin domain|PF07679:Immunoglobulin I-set domain	I-set
	novel.8546	15.5741	25.8294	36.0221	205.132	241.919	247.892	25.8086	231.648	-3.13917	3.5e-11	6.29e-10	novel.8546	chr9	24411299	24423393	+	1703	protein_coding	- && sp|O70352|CD82_RAT CD82 antigen OS=Rattus norvegicus OX=10116 GN=Cd82 PE=1 SV=1 && PF00335:Tetraspanin family	Tetraspannin
	HGI_G24680	0	0	10.0527	804.92	485.781	391.67	3.35089	560.791	-7.30131	3.53e-11	6.33e-10	HGI_G24680	chr15	50809592	50810884	+	907	protein_coding	- && - && -	-
	HGI_G03262	1.55741	0.833208	16.7545	448.169	610.142	391.67	6.38169	483.327	-6.19143	3.56e-11	6.39e-10	HGI_G03262	chr2	25058147	25116032	-	3711	protein_coding	- && - && -	-
	HGI_G22585	0	0	5.02634	176.146	177.796	116.509	1.67545	156.817	-6.39038	3.61e-11	6.47e-10	HGI_G22585	chr14	43078716	43090940	-	2512	protein_coding	- && - && PF12736:Cell-cycle sustaining, positive selection,	-
	HGI_G02565	51.3946	123.315	137.387	2.2297	3.88625	2.47892	104.032	2.86496	5.18611	3.65e-11	6.55e-10	HGI_G02565	chr1	82571521	82732395	+	2711	protein_coding	- && - && PF07686:Immunoglobulin V-set domain|PF13927:Immunoglobulin domain	V-set
	HGI_G04077	323.942	1098.17	940.763	62.4315	43.7203	59.4942	787.624	55.2153	3.83572	3.67e-11	6.57e-10	HGI_G04077	chr3	10984750	11112288	+	6616	protein_coding	- && sp|Q8IVL1|NAV2_HUMAN Neuron navigator 2 OS=Homo sapiens OX=9606 GN=NAV2 PE=1 SV=3 && PF00004:ATPase family associated with various cellular activities (AAA)	AAA
	novel.634	10.9019	2.49962	15.079	224.084	166.137	223.93	9.49351	204.717	-4.44452	3.72e-11	6.65e-10	novel.634	chr1	84649694	84652423	-	2680	protein_coding	- && - && -	-
	HGI_G23836	18.689	7.49887	29.3203	304.353	324.502	229.714	18.5027	286.19	-3.95179	3.72e-11	6.65e-10	HGI_G23836	chr15	14092761	14190550	+	1700	protein_coding	- && sp|Q9JLB4|CUBN_MOUSE Cubilin OS=Mus musculus OX=10090 GN=Cubn PE=1 SV=3 && PF00431:CUB domain	CUB
	novel.4854	3.11483	1.66642	4.18862	322.191	82.5829	100.81	2.98995	168.528	-5.82175	3.77e-11	6.73e-10	novel.4854	chr18	62559820	62563378	+	2970	protein_coding	- && - && -	-
	HGI_G22889	429.846	885.7	887.149	88.073	98.1279	90.8939	734.232	92.3649	2.99204	3.78e-11	6.75e-10	HGI_G22889	chr14	52640441	52654763	-	825	protein_coding	- && sp|Q96D70|R3HD4_HUMAN R3H domain-containing protein 4 OS=Homo sapiens OX=9606 GN=R3HDM4 PE=1 SV=3 && PF01424:R3H domain|PF13902:R3H-associated N-terminal domain	R3H
	HGI_G28914	76.3133	299.122	200.216	0	0.971563	0.826308	191.884	0.59929	8.25193	3.79e-11	6.75e-10	HGI_G28914	chr18	27797782	27838462	+	3515	protein_coding	- && sp|Q9D687|S6A19_MOUSE Sodium-dependent neutral amino acid transporter B(0)AT1 OS=Mus musculus OX=10090 GN=Slc6a19 PE=1 SV=1 && PF00209:Sodium:neurotransmitter symporter family	SNF
	novel.2951	1.55741	0	4.18862	117.059	91.3269	101.636	1.91534	103.341	-5.7207	3.79e-11	6.76e-10	novel.2951	chr14	9133923	9144260	-	1912	protein_coding	- && - && PF00536:SAM domain (Sterile alpha motif)	SAM_1
	HGI_G03186	1526.27	3406.15	3531	364.555	330.331	301.603	2821.14	332.163	3.08693	3.79e-11	6.76e-10	HGI_G03186	chr2	21975608	22090915	+	9751	protein_coding	- && sp|Q5H8C4|VP13A_MOUSE Vacuolar protein sorting-associated protein 13A OS=Mus musculus OX=10090 GN=Vps13a PE=1 SV=1 && PF16908:Vacuolar sorting-associated protein 13, N-terminal|PF16910:Repeating coiled region of VPS13|PF12624:N-terminal region of Chorein or VPS13|PF16909:Vacuolar-sorting-associated 13 protein C-terminal|PF06650:SHR-binding domain of vacuolar-sorting associated protein 13	-
	HGI_G05644	6.22965	13.3313	34.3466	398.001	347.82	316.476	17.9692	354.099	-4.26497	3.8e-11	6.76e-10	HGI_G05644	chr3	76182567	76279441	-	10092	protein_coding	- && sp|E9Q8T7|DYH1_MOUSE Dynein axonemal heavy chain 1 OS=Mus musculus OX=10090 GN=Dnah1 PE=1 SV=1 && PF12775:P-loop containing dynein motor region|PF12780:P-loop containing dynein motor region D4|PF12777:Microtubule-binding stalk of dynein motor|PF03028:Dynein heavy chain region D6 P-loop domain|PF18198:Dynein heavy chain AAA lid domain|PF12781:ATP-binding dynein motor region|PF17852:Dynein hea…	Dynein_heavy
	HGI_G11380	57.6243	171.641	87.9609	0	0	0	105.742	0	9.22407	3.8e-11	6.76e-10	HGI_G11380	chr7	45716383	45728035	-	423	protein_coding	- && - && -	-
	HGI_G11793	1.55741	0	10.8904	383.508	447.891	272.682	4.14927	368.027	-6.41439	3.83e-11	6.81e-10	HGI_G11793	chr8	6361789	6400233	+	1875	protein_coding	- && - && -	-
	HGI_G19656	70.0836	95.8189	98.8513	5.57424	0.971563	2.47892	88.2513	3.00824	4.91943	3.99e-11	7.08e-10	HGI_G19656	chr12	64002651	64035520	+	2871	protein_coding	- && sp|Q5PRA2|DHTK1_DANRE Probable 2-oxoglutarate dehydrogenase E1 component DHKTD1, mitochondrial OS=Danio rerio OX=7955 GN=dhtkd1 PE=2 SV=2 && PF00676:Dehydrogenase E1 component|PF02779:Transketolase, pyrimidine binding domain	-
	HGI_G23810	510.832	598.243	419.699	104.796	67.0378	71.8888	509.591	81.2408	2.65189	3.99e-11	7.08e-10	HGI_G23810	chr15	13286237	13291372	-	1650	protein_coding	- && - && PF00020:TNFR/NGFR cysteine-rich region	-
	HGI_G21005	1432.82	2132.18	2462.07	382.393	246.777	261.94	2009.02	297.036	2.75892	4.02e-11	7.13e-10	HGI_G21005	chr13	42752996	42798318	+	2463	protein_coding	- && sp|Q6JAN1|INVS_CANLF Inversin OS=Canis lupus familiaris OX=9615 GN=INVS PE=1 SV=1 && PF12796:Ankyrin repeats (3 copies)|PF13857:Ankyrin repeats (many copies)	-
	HGI_G11970	6.22965	12.4981	19.2676	181.72	215.687	133.036	12.6651	176.814	-3.75733	4.06e-11	7.19e-10	HGI_G11970	chr8	13943275	13966842	-	1146	protein_coding	- && - && -	-
	HGI_G23685	49.8372	24.163	22.6185	249.726	337.132	325.565	32.2063	304.141	-3.27007	4.13e-11	7.31e-10	HGI_G23685	chr15	8169121	8175276	-	2330	protein_coding	- && sp|P24861|CCNA_PATVU G2/mitotic-specific cyclin-A OS=Patella vulgata OX=6465 PE=2 SV=1 && PF16500:N-terminal region of cyclin_N|PF02984:Cyclin, C-terminal domain|PF00134:Cyclin, N-terminal domain	Cyclin_C
	novel.6477	21.8038	0.833208	31.8335	1473.83	870.52	1171.71	18.1568	1172.02	-6.0185	4.13e-11	7.31e-10	novel.6477	chr5	15087643	15090632	+	954	protein_coding	- && - && PF01607:Chitin binding Peritrophin-A domain	CBM_14
	HGI_G26507	80.9855	199.97	234.562	0	0	0.826308	171.839	0.275436	8.96232	4.16e-11	7.36e-10	HGI_G26507	chr16	65400957	65453053	+	1236	protein_coding	- && sp|Q9Y5X5|NPFF2_HUMAN Neuropeptide FF receptor 2 OS=Homo sapiens OX=9606 GN=NPFFR2 PE=1 SV=2 && PF00001:7 transmembrane receptor (rhodopsin family)	7tm_1
	HGI_G09684	49.8372	160.809	136.549	1.11485	0.971563	1.65262	115.732	1.24634	6.51916	4.18e-11	7.39e-10	HGI_G09684	chr6	37898389	37904668	-	603	protein_coding	- && - && -	-
	novel.4238	0	0	2.51317	272.023	77.725	184.267	0.837723	178.005	-7.54341	4.27e-11	7.54e-10	novel.4238	chr17	12253138	12254433	+	1296	protein_coding	- && - && -	-
	HGI_G28029	225.825	311.62	298.229	53.5127	43.7203	38.0102	278.558	45.0811	2.63387	4.28e-11	7.55e-10	HGI_G28029	chr17	45170970	45196193	+	2295	protein_coding	- && sp|O09012|PEX5_MOUSE Peroxisomal targeting signal 1 receptor OS=Mus musculus OX=10090 GN=Pex5 PE=1 SV=2 && PF13414:TPR repeat	-
	novel.2854	28.0334	19.1638	30.158	200.673	188.483	166.088	25.7851	185.081	-2.85034	4.31e-11	7.6e-10	novel.2854	chr14	58133923	58135004	+	1082	protein_coding	- && - && -	-
	HGI_G16887	87.2152	231.632	94.6627	1.11485	0	3.30523	137.837	1.47336	6.48105	4.4e-11	7.75e-10	HGI_G16887	chr11	35627265	35649106	-	2043	protein_coding	- && - && PF05960:Bacterial protein of unknown function (DUF885)	-
	novel.7600	218.038	76.6551	100.527	2.2297	4.85781	0.826308	131.74	2.63794	5.65993	4.45e-11	7.84e-10	novel.7600	chr6	47691427	47698325	-	618	protein_coding	- && - && -	-
	novel.4184	594.932	694.895	543.682	92.5324	86.4691	41.3154	611.17	73.439	3.06118	4.49e-11	7.9e-10	novel.4184	chr16	80362814	80373670	-	1942	protein_coding	- && - && -	-
	novel.1763	68.5262	80.8212	87.9609	3.34454	5.82938	2.47892	79.1028	3.88428	4.36209	4.5e-11	7.91e-10	novel.1763	chr11	52962441	52991328	-	4341	protein_coding	- && - && PF02995:Protein of unknown function (DUF229)	DUF229
	HGI_G13770	232.055	104.984	250.479	2466.04	1408.77	2034.37	195.839	1969.73	-3.33198	4.51e-11	7.92e-10	HGI_G13770	chr9	32934028	32946914	-	2848	protein_coding	- && - && PF00020:TNFR/NGFR cysteine-rich region	-
	HGI_G16862	54.5095	36.6612	142.413	1299.91	1377.68	1028.75	77.8612	1235.45	-3.98314	4.56e-11	8e-10	HGI_G16862	chr11	34567018	34698769	+	7206	protein_coding	- && sp|P21333|FLNA_HUMAN Filamin-A OS=Homo sapiens OX=9606 GN=FLNA PE=1 SV=4 && PF00307:Calponin homology (CH) domain|PF00630:Filamin/ABP280 repeat	CH
	novel.3178	51.3946	136.646	154.141	1.11485	2.91469	0.826308	114.061	1.61861	6.15603	4.59e-11	8.06e-10	novel.3178	chr14	68646061	68650171	-	4111	protein_coding	- && - && -	-
	novel.2606	1.55741	0.833208	0.837723	143.815	85.4975	77.673	1.07611	102.329	-6.67306	4.63e-11	8.12e-10	novel.2606	chr13	38102806	38104008	-	952	protein_coding	- && - && -	-
	HGI_G02187	0	0	5.86406	234.118	133.104	284.25	1.95469	217.157	-6.65879	4.7e-11	8.23e-10	HGI_G02187	chr1	70266410	70272690	-	2498	protein_coding	- && sp|O88843|CRADD_MOUSE Death domain-containing protein CRADD OS=Mus musculus OX=10090 GN=Cradd PE=1 SV=2 && PF00619:Caspase recruitment domain	CARD
	HGI_G07723	0	0.833208	1.67545	107.025	76.7535	98.3307	0.836218	94.0365	-6.60121	4.76e-11	8.34e-10	HGI_G07723	chr5	21694179	21709990	-	3276	protein_coding	- && - && PF15115:Domain of unknown function with conserved HDNR motif	-
	HGI_G24753	0	3.33283	8.37723	181.72	111.73	137.993	3.90335	143.814	-5.07658	4.81e-11	8.42e-10	HGI_G24753	chr15	54296836	54297529	+	456	protein_coding	- && - && -	-
	HGI_G14168	781.822	956.523	1073.12	186.18	212.772	218.145	937.156	205.699	2.1879	4.85e-11	8.49e-10	HGI_G14168	chr9	47065958	47083087	-	2279	protein_coding	- && - && -	-
	HGI_G20945	93.4448	184.139	140.737	7.80393	4.85781	0.826308	139.44	4.49602	5.00556	4.91e-11	8.58e-10	HGI_G20945	chr13	40403731	40473394	+	5620	protein_coding	- && sp|P31327|CPSM_HUMAN Carbamoyl-phosphate synthase [ammonia], mitochondrial OS=Homo sapiens OX=9606 GN=CPS1 PE=1 SV=2 && PF02787:Carbamoyl-phosphate synthetase large chain, oligomerisation domain|PF02142:MGS-like domain|PF00117:Glutamine amidotransferase class-I|PF02786:Carbamoyl-phosphate synthase L chain, ATP binding domain|PF00988:Carbamoyl-phosphate synthase small chain, CPSase domain	CPSase_L_D2
	HGI_G00748	60.7391	151.644	109.742	2.2297	0	2.47892	107.375	1.56954	6.08798	5.01e-11	8.75e-10	HGI_G00748	chr1	14596746	14646698	+	4079	protein_coding	- && sp|Q68BL8|OLM2B_HUMAN Olfactomedin-like protein 2B OS=Homo sapiens OX=9606 GN=OLFML2B PE=2 SV=2 && PF01391:Collagen triple helix repeat (20 copies)|PF02191:Olfactomedin-like domain	Collagen
	HGI_G22502	0	0	3.35089	99.2214	97.1563	132.209	1.11696	109.529	-6.42643	5.05e-11	8.81e-10	HGI_G22502	chr14	39722662	39725586	+	2925	protein_coding	- && sp|Q9D5I4|DYLT5_MOUSE Dynein light chain Tctex-type 5 OS=Mus musculus OX=10090 GN=Dynlt5 PE=2 SV=1 && PF03645:Tctex-1 family	-
	HGI_G29213	102.789	201.636	170.058	1.11485	8.74407	8.26308	158.161	6.04067	4.68399	5.09e-11	8.88e-10	HGI_G29213	chr18	40766744	40775156	-	1412	protein_coding	- && - && PF07686:Immunoglobulin V-set domain	V-set
	HGI_G26430	144.839	384.942	175.084	1.11485	0.971563	9.08939	234.955	3.72527	5.92593	5.1e-11	8.89e-10	HGI_G26430	chr16	61759215	61789342	+	1902	protein_coding	- && sp|P80363|CCB23_FAXLI Crustacean calcium-binding protein 23 OS=Faxonius limosus OX=28379 PE=1 SV=1 && PF13405:EF-hand domain|PF13499:EF-hand domain pair	-
	HGI_G21095	76.3133	60.8242	56.1274	405.805	1072.61	575.111	64.4216	684.507	-3.41442	5.12e-11	8.92e-10	HGI_G21095	chr13	47144893	47159479	-	1411	protein_coding	- && sp|Q1KME6|RAB6A_CHICK Ras-related protein Rab-6A OS=Gallus gallus OX=9031 GN=RAB6A PE=2 SV=3 && PF00071:Ras family	Ras
	HGI_G27638	292.794	624.906	492.581	56.8572	65.0947	47.9259	470.094	56.6259	3.05649	5.15e-11	8.96e-10	HGI_G27638	chr17	26976299	26989566	+	1710	protein_coding	- && - && -	-
	HGI_G20887	0	0	4.18862	306.583	171.967	99.9833	1.39621	192.844	-6.9517	5.17e-11	9e-10	HGI_G20887	chr13	35553415	35555410	-	780	protein_coding	- && - && PF13637:Ankyrin repeats (many copies)	-
	novel.4164	113.691	124.981	961.706	17743.9	31422.3	15653.6	400.126	21606.6	-5.75376	5.19e-11	9.02e-10	novel.4164	chr16	75133247	75137235	-	3969	protein_coding	- && - && -	-
	HGI_G12139	241.399	154.977	136.549	1071.37	1034.71	1001.49	177.642	1035.86	-2.55	5.21e-11	9.05e-10	HGI_G12139	chr8	20933020	20947536	-	7690	protein_coding	- && sp|E9PVX6|KI67_MOUSE Proliferation marker protein Ki-67 OS=Mus musculus OX=10090 GN=Mki67 PE=1 SV=1 && PF00498:FHA domain|PF15276:Protein phosphatase 1 binding	FHA
	HGI_G03998	6.22965	0	19.2676	1386.87	756.848	550.321	8.49909	898.013	-6.7108	5.25e-11	9.11e-10	HGI_G03998	chr3	7125595	7132468	-	1244	protein_coding	- && - && -	-
	HGI_G06641	890.841	819.877	1080.66	230.773	183.625	186.746	930.46	200.382	2.21629	5.3e-11	9.2e-10	HGI_G06641	chr4	29835749	29851697	+	1311	protein_coding	- && sp|Q9H4G4|GAPR1_HUMAN Golgi-associated plant pathogenesis-related protein 1 OS=Homo sapiens OX=9606 GN=GLIPR2 PE=1 SV=3 && PF00188:Cysteine-rich secretory protein family	SCP
	HGI_G07390	753.788	1732.24	1661.2	136.011	72.8672	152.867	1382.41	120.582	3.51926	5.31e-11	9.2e-10	HGI_G07390	chr5	5878083	6039969	-	3898	protein_coding	- && sp|Q6ZR37|PKHG7_HUMAN Pleckstrin homology domain-containing family G member 7 OS=Homo sapiens OX=9606 GN=PLEKHG7 PE=2 SV=1 && PF16652:Pleckstrin homology domain|PF00621:RhoGEF domain	RhoGEF
	HGI_G23674	10.9019	1.66642	9.21495	128.207	165.166	180.962	7.26109	158.112	-4.50206	5.41e-11	9.37e-10	HGI_G23674	chr15	7771774	7862711	-	2082	protein_coding	- && - && PF00167:Fibroblast growth factor	-
	novel.1699	42.0502	56.6581	100.527	525.093	557.677	690.794	66.4117	591.188	-3.14363	5.45e-11	9.43e-10	novel.1699	chr11	39234430	39387025	-	3482	protein_coding	- && - && -	-
	novel.1416	0	0.833208	13.4036	328.88	577.108	553.627	4.74559	486.538	-6.60454	5.52e-11	9.56e-10	novel.1416	chr11	53344947	53349270	+	1648	protein_coding	- && - && -	-
	HGI_G17971	18.689	3.33283	11.7281	289.86	213.744	171.046	11.25	224.883	-4.37586	5.77e-11	9.97e-10	HGI_G17971	chr12	1778973	1782207	-	372	protein_coding	- && - && PF14983:Domain of unknown function (DUF4513)	-
	HGI_G04727	48.2798	18.3306	14.2413	448.169	343.933	332.176	26.9506	374.759	-3.83575	5.8e-11	1e-09	HGI_G04727	chr3	40887555	40891330	-	2465	protein_coding	- && sp|Q8QGV2|WEE1B_XENLA Wee1-like protein kinase 1-B OS=Xenopus laevis OX=8355 GN=wee1-b PE=1 SV=1 && PF00069:Protein kinase domain	Pkinase
	novel.2715	0	0	2.51317	171.687	102.014	93.3728	0.837723	122.358	-6.99008	5.8e-11	1e-09	novel.2715	chr14	16549561	16563452	+	917	protein_coding	- && - && -	-
	HGI_G19400	214.923	184.972	196.865	1.11485	14.5734	5.78416	198.92	7.15748	4.78339	5.85e-11	1.01e-09	HGI_G19400	chr12	52926943	52934343	-	1035	protein_coding	- && sp|P15863|PAX1_HUMAN Paired box protein Pax-1 OS=Homo sapiens OX=9606 GN=PAX1 PE=1 SV=4 && PF00292:'Paired box' domain	PAX
	HGI_G24722	46.7224	157.476	136.549	2.2297	0.971563	2.47892	113.583	1.89339	5.9041	5.88e-11	1.01e-09	HGI_G24722	chr15	52119630	52140472	+	1533	protein_coding	- && sp|Q96PE2|ARHGH_HUMAN Rho guanine nucleotide exchange factor 17 OS=Homo sapiens OX=9606 GN=ARHGEF17 PE=1 SV=1 && PF00621:RhoGEF domain	RhoGEF
	HGI_G21349	3.11483	0.833208	9.21495	122.633	159.336	190.051	4.38766	157.34	-5.12998	5.92e-11	1.02e-09	HGI_G21349	chr13	59324743	59343943	+	4459	protein_coding	- && sp|F8WLE0|KIF28_RAT Kinesin-like protein KIF28P OS=Rattus norvegicus OX=10116 GN=Kif28p PE=2 SV=1 && -	-
	HGI_G17091	1.55741	0	5.02634	576.376	141.848	138.82	2.19458	285.681	-6.9873	5.96e-11	1.03e-09	HGI_G17091	chr11	43459202	43548305	-	3339	protein_coding	- && sp|Q99056|LAC5_TRAVI Laccase-5 OS=Trametes villosa OX=47662 GN=LCC5 PE=3 SV=2 && PF00394:Multicopper oxidase|PF07731:Multicopper oxidase|PF07732:Multicopper oxidase	-
	HGI_G04069	29.5909	8.33208	26.8071	280.942	274.952	282.597	21.5767	279.497	-3.7183	6.07e-11	1.04e-09	HGI_G04069	chr3	10387259	10398474	-	5055	protein_coding	- && sp|A0AVK6|E2F8_HUMAN Transcription factor E2F8 OS=Homo sapiens OX=9606 GN=E2F8 PE=1 SV=1 && PF02319:E2F/DP family winged-helix DNA-binding domain	E2F_TDP
	HGI_G13114	0	0	2.51317	261.989	288.554	67.7573	0.837723	206.1	-7.76085	6.08e-11	1.05e-09	HGI_G13114	chr9	3544806	3561079	+	1269	protein_coding	- && - && -	-
	novel.461	1118.22	553.25	703.687	107.025	95.2132	57.8416	791.72	86.6934	3.19249	6.1e-11	1.05e-09	novel.461	chr1	26664685	26666462	-	1778	protein_coding	- && - && -	-
	HGI_G07462	7.78707	0	5.86406	217.395	164.194	155.346	4.55038	178.978	-5.38637	6.23e-11	1.07e-09	HGI_G07462	chr5	8688843	8699978	+	1587	protein_coding	- && sp|Q4R8V8|CP100_MACFA Cilia- and flagella-associated protein 100 OS=Macaca fascicularis OX=9541 GN=CFAP100 PE=2 SV=2 && PF13863:Domain of unknown function (DUF4200)	-
	HGI_G15258	721.082	501.591	598.972	75.8096	119.502	66.1047	607.215	87.1388	2.80067	6.26e-11	1.07e-09	HGI_G15258	chr10	29434892	29436078	-	564	protein_coding	- && sp|Q29RY7|FGL2_BOVIN Fibroleukin OS=Bos taurus OX=9913 GN=FGL2 PE=2 SV=1 && PF00147:Fibrinogen beta and gamma chains, C-terminal globular domain	Fibrinogen_C
	HGI_G25880	76.3133	120.815	99.689	4.45939	2.91469	8.26308	98.9392	5.21239	4.22462	6.29e-11	1.08e-09	HGI_G25880	chr16	35214087	35214389	-	303	protein_coding	- && - && -	-
	novel.5634	3.11483	7.49887	15.079	195.098	167.109	122.294	8.56424	161.5	-4.173	6.33e-11	1.08e-09	novel.5634	chr3	42827511	42871617	+	1950	protein_coding	- && - && -	-
	novel.2226	74.7559	29.9955	32.6712	625.43	458.578	406.544	45.8075	496.85	-3.46125	6.47e-11	1.11e-09	novel.2226	chr12	49133776	49161176	-	2221	protein_coding	- && sp|Q9D552|SPT17_MOUSE Spermatogenesis-associated protein 17 OS=Mus musculus OX=10090 GN=Spata17 PE=2 SV=1 && -	-
	HGI_G15585	190.004	199.137	196.027	28.986	36.9194	22.3103	195.056	29.4053	2.73417	6.49e-11	1.11e-09	HGI_G15585	chr10	42022993	42024883	+	354	protein_coding	- && - && -	-
	HGI_G19376	2655.39	2072.19	2087.61	556.309	385.71	379.275	2271.73	440.432	2.36719	6.5e-11	1.11e-09	HGI_G19376	chr12	51703388	51718955	-	774	protein_coding	- && sp|Q5F3N1|PIMT_CHICK Protein-L-isoaspartate(D-aspartate) O-methyltransferase OS=Gallus gallus OX=9031 GN=PCMT1 PE=2 SV=3 && PF01135:Protein-L-isoaspartate(D-aspartate) O-methyltransferase (PCMT)	-
[truncated: 9,578 more rows]

[truncated: 4 more sheets: Table S11, Table S12, Table S13, Table S14]
